# Supplementary material for: Microbiota Modulates Cardiac Transcriptional Responses to Intermittent Hypoxia and Hypercapnia
Source: Front Physiol. 2021 Jun 25;12:680275. doi: 10.3389/fphys.2021.680275 (PMC8267877; doi:10.3389/fphys.2021.680275)
Supplement: Supplementary file 1 [file Table_1.XLSX]

## Sheet: Sheet1
Table S1. Summary of Long-Read Paired-End Alignment of Each Sample
Sample ID	CONV1	CONV2	CONV3	CONV4	CONV5	CONV6	GF1	GF2	GF3	GF4	GF5	GF6
Analysis version	3.19.5.13-master	3.19.5.13-master	3.19.5.13-master	3.19.5.13-master	3.19.5.13-master	3.19.5.13-master	3.19.5.13-master	3.19.5.13-master	3.19.5.13-master	3.19.5.13-master	3.19.5.13-master	3.19.5.13-master
Reference Genome	Mus_musculus (UCSC mm9)	Mus_musculus (UCSC mm9)	Mus_musculus (UCSC mm9)	Mus_musculus (UCSC mm9)	Mus_musculus (UCSC mm9)	Mus_musculus (UCSC mm9)	Mus_musculus (UCSC mm9)	Mus_musculus (UCSC mm9)	Mus_musculus (UCSC mm9)	Mus_musculus (UCSC mm9)	Mus_musculus (UCSC mm9)	Mus_musculus (UCSC mm9)
Paired End	TRUE	TRUE	TRUE	TRUE	TRUE	TRUE	TRUE	TRUE	TRUE	TRUE	TRUE	TRUE
Metrics deliverable	Default	Default	Default	Default	Default	Default	Default	Default	Default	Default	Default	Default
Total PF reads	39754526	37428090	44576882	37598728	45841374	45171452	43578976	48805074	49016598	43692172	41412898	43734038
Total PF read 1	19877263	18714045	22288441	18799364	22920687	22585726	21789488	24402537	24508299	21846086	20706449	21867019
Total PF read 2	19877263	18714045	22288441	18799364	22920687	22585726	21789488	24402537	24508299	21846086	20706449	21867019
Median read length read 1	150	150	150	150	150	150	150	150	150	150	150	150
Median read length read 2	150	150	150	150	150	150	150	150	150	150	150	150
Stranded	FALSE	FALSE	FALSE	FALSE	FALSE	FALSE	FALSE	FALSE	FALSE	FALSE	FALSE	FALSE
Fusion calling	FALSE	FALSE	FALSE	FALSE	FALSE	FALSE	FALSE	FALSE	FALSE	FALSE	FALSE	FALSE
Read 1 matching abundant sequences	5131209	5033077	6134191	4777956	5205856	5647824	6055389	6321102	6592764	6000269	5382784	5474939
Read 2 matching abundant sequences	5001699	4899614	6053025	4656705	5106600	5512788	5922998	6213541	6424103	5842711	5254501	5339934
Fragments with too short reads	0	0	0	0	0	0	0	0	0	0	0	0
Total number of passing fragments	14466184	13382889	15779883	13804055	17423768	16659624	15406653	17756901	17562988	15540656	15038800	16088244
Total aligned read 1	13765666	12634629	14990465	13078116	16541125	15858146	14636079	16996380	16693393	14712540	14232895	15205974
Total aligned read 2	13765666	12634629	14990465	13078116	16541125	15858146	14636079	16996380	16693393	14712540	14232895	15205974
Percent aligned reads	95.16	94.41	95	94.74	94.93	95.19	95	95.72	95.05	94.67	94.64	94.52
Read 1 with spliced alignments	6526616	5898312	6921589	6242326	7745319	7440255	6634604	7857173	7718942	6897069	6646813	7064317
Read 2 with spliced alignments	6385542	5765759	6841925	6105035	7615035	7289775	6512004	7747254	7554636	6743726	6512497	6911807
Read 1 with split alignments	0	0	0	0	0	0	0	0	0	0	0	0
Read 2 with split alignments	0	0	0	0	0	0	0	0	0	0	0	0
Fragments with discordant pair alignments	0	0	0	0	0	0	0	0	0	0	0	0
Read 1 aligning to multiple loci	265836	235273	283152	270956	349316	362830	293707	355457	339191	312852	298411	302431
Read 2 aligning to multiple loci	265836	235273	283152	270956	349316	362830	293707	355457	339191	312852	298411	302431
Mean fragment length	266.009	268.276	268.169	264.568	252.258	264.432	263.055	236.551	267.14	274.393	271.055	266.834
Standard deviation of fragment length	56.4316	58.5842	57.9943	57.5452	52.264	56.0182	56.1718	47.3518	58.0253	59.8483	58.9529	57.5682
Duplicate fragments	2683028	2240605	3096003	2526939	3557636	3253530	2874183	3883451	3305186	2960161	2822858	3057118
Percent read bases aligned to coding exons	55.5824	55.4116	54.9474	55.8447	55.2002	55.1777	53.2432	54.2688	54.7848	54.6692	54.8945	54.8616
Percent read bases aligned to UTRs	29.6238	28.0357	28.5832	29.4165	29.2768	29.3205	29.6727	29.3633	28.3551	29.9348	29.3887	28.517
Percent read bases aligned to introns	11.7244	13.4104	13.2647	11.6349	12.3349	12.3268	13.7192	13.0343	13.5791	12.1789	12.4958	13.3627
Percent read bases aligned to intergenic regions	3.06936	3.14232	3.20464	3.10387	3.18802	3.17506	3.36492	3.3336	3.28102	3.21716	3.22089	3.25872
Fold coverage of coding exons	72.5438	66.2031	78.0108	69.2845	86.4802	82.9046	73.699	87.4197	86.4956	76.2101	74.0736	78.9025
Fold coverage of UTRs	36.2189	31.3776	38.0146	34.1883	42.9666	41.2685	38.4756	44.3094	41.9369	39.091	37.149	38.42
Fold coverage of introns	0.547861	0.573636	0.674254	0.516814	0.691878	0.663104	0.679896	0.751732	0.767575	0.607845	0.603693	0.688071
Fold coverage of intergenic regions	0.084414	0.07911	0.0958718	0.0811449	0.105245	0.100524	0.0981466	0.113156	0.109156	0.0945031	0.0915829	0.0987581
Genes covered at least 1X	14297	14244	14323	14116	14611	14459	14466	14569	14670	14300	14228	14365
Genes covered at least 10X	10278	10140	10386	10171	10728	10599	10472	10739	10771	10422	10348	10431
Genes covered at least 30X	7193	6881	7298	6954	7746	7606	7385	7803	7868	7365	7269	7406
Genes covered at least 100X	3401	3110	3484	3227	3863	3738	3521	3851	3862	3579	3420	3550
Median CV transcript coverage	0.459039	0.452751	0.451723	0.447757	0.463521	0.446276	0.441818	0.481521	0.45894	0.44457	0.445318	0.451731
Median 3' bias transcript coverage	0.312608	0.30171	0.30399	0.314392	0.311278	0.318782	0.348312	0.311718	0.296481	0.338454	0.329279	0.314939
Median 5' bias transcript coverage	0.317208	0.318565	0.309225	0.300333	0.304421	0.309236	0.282586	0.309653	0.320582	0.289069	0.290749	0.294485
Total reference calls	201491234	221184610	234889545	189156519	219553154	220944419	228815800	224891289	250660357	211333312	205914027	228510885
Passing reference calls	17651735	16828807	18767312	17213471	20191334	19757115	18633716	20612266	20895306	18447930	18528859	19335194
Total aligned reads	27531332	25269258	29980930	26156232	33082250	31716292	29272158	33992760	33386786	29425080	28465790	30411948
Percent aligned read 1	95.16	94.41	95	94.74	94.93	95.19	95	95.72	95.05	94.67	94.64	94.52
Percent aligned read 2	95.16	94.41	95	94.74	94.93	95.19	95	95.72	95.05	94.67	94.64	94.52
Percent read 1 matching an abundant sequence	25.81	26.89	27.52	25.42	22.71	25.01	27.79	25.9	26.9	27.47	26	25.04
Percent read 2 matching an abundant sequence	25.16	26.18	27.16	24.77	22.28	24.41	27.18	25.46	26.21	26.74	25.38	24.42
Total number of filtered fragments	5411079	5331156	6508558	4995309	5496919	5926102	6382835	6645636	6945311	6305430	5667649	5778775
Percent read 1 alignments with splicing	47.41	46.68	46.17	47.73	46.82	46.92	45.33	46.23	46.24	46.88	46.7	46.46
Percent read 2 alignments with splicing	46.39	45.63	45.64	46.68	46.04	45.97	44.49	45.58	45.26	45.84	45.76	45.45
Percent read 1 with split alignments	0	0	0	0	0	0	0	0	0	0	0	0
Percent read 2 with split alignments	0	0	0	0	0	0	0	0	0	0	0	0
Percent aligned read 1 mapping to multiple locations	1.93	1.86	1.89	2.07	2.11	2.29	2.01	2.09	2.03	2.13	2.1	1.99
Percent aligned read 2 mapping to multiple locations	1.93	1.86	1.89	2.07	2.11	2.29	2.01	2.09	2.03	2.13	2.1	1.99
Percent duplicates	19.49	17.73	20.65	19.32	21.51	20.52	19.64	22.85	19.8	20.12	19.83	20.1
Percent discordant aligned pairs	0	0	0	0	0	0	0	0	0	0	0	0
