# Supplementary material for: Microbiota Modulates Cardiac Transcriptional Responses to Intermittent Hypoxia and Hypercapnia
Source: Front Physiol. 2021 Jun 25;12:680275. doi: 10.3389/fphys.2021.680275 (PMC8267877; doi:10.3389/fphys.2021.680275)
Supplement: Supplementary file 2 [file Table_2.XLSX]

## Sheet: S2 GF_vs_CONV (Room Air)
Table S2. List of Significantly Altered Transcripts between GF and CONV Mice under Room Air Condition
RefSeq_ID	Symbol	Name	Normalized Read Counts (Room Air)						Fold_Change	lfcSE	stat	pvalue	padj	status
			CONV1	CONV2	CONV3	GF1	GF2	GF3
NM_001199141	Zmynd11	zinc finger, MYND domain containing 11	85.0846	25.0231	67.9515	0	0	0	-351.242	1.38271	6.11576	9.60993e-10	1.8347e-06	OK
NM_001083616	Cacna1d	calcium channel, voltage-dependent, L type, alpha 1D subunit	42.3012	35.5128	38.4194	0	0	0	-227.93	1.29781	6.03512	1.58842e-09	2.16201e-06	OK
NM_001305875	Limk1	LIM-domain containing, protein kinase	24.1687	18.8413	40.251	0	0	0	-162.569	1.4249	5.15467	2.54076e-07	0.000153181	OK
NM_001161422	Ikbkg	inhibitor of kappaB kinase gamma	21.3281	41.8701	15.2107	0	0	0	-154.5	1.48561	4.8946	9.8504e-07	0.000425797	OK
NM_001033472	Bclaf3	Bclaf1 and Thrap3 family member 3	29.4059	27.028	19.5231	0	0	0	-152.943	1.39222	5.21243	1.86387e-07	0.000122004	OK
NM_026643	Cep57l1	centrosomal protein 57-like 1	26.6112	14.3094	30.4742	0	0	0	-141.05	1.45373	4.91154	9.0363e-07	0.000398118	OK
NM_001363448	Cul4a	cullin 4A	53.9998	8.29328	8.08935	0	0	0	-138.137	1.8005	3.94887	7.85197e-05	0.0134671	OK
NM_001359756	H2-T22	histocompatibility 2, T region locus 22	16.8557	9.45499	40.497	0	0	0	-131.013	1.61452	4.35645	1.32186e-05	0.00360523	OK
NM_030598	Rcan2	regulator of calcineurin 2	11.7342	31.1058	10.1509	0	0	0	-104.426	1.62299	4.13209	3.59481e-05	0.0075557	OK
NM_001141975	Tpx2	TPX2, microtubule-associated	17.0266	7.14595	14.2296	0	0	0	-75.8454	1.63238	3.8257	0.000130402	0.0195262	OK
NM_001271747	Dnmt3b	DNA methyltransferase 3B	11.5874	8.26423	16.1288	0	0	0	-70.4211	1.61807	3.79337	0.000148615	0.0219663	OK
NM_001025254	Mbp	myelin basic protein	12.5325	10.5598	12.0381	0	0	0	-68.2283	1.57662	3.86415	0.000111476	0.0171404	OK
NM_001347586	Fosb	FBJ osteosarcoma oncogene B	8.36809	11.7292	13.017	0	0	0	-64.2696	1.61655	3.71537	0.000202911	0.0280365	OK
NM_007826	Dach1	dachshund family transcription factor 1	40.6493	50.4037	48.7563	0	0	7.10677	-19.4807	1.18935	3.60194	0.000315856	0.038291	OK
NM_001136059	Cyp1a1	cytochrome P450, family 1, subfamily a, polypeptide 1	23.2229	34.2875	55.657	3.04858	5.27681	3.54384	-9.4903	0.695959	4.66472	3.09034e-06	0.00112381	OK
NM_001205362	Dcun1d1	DCN1, defective in cullin neddylation 1, domain containing 1 (S. cerevisiae)	57.6822	42.9393	53.2644	9.71924	8.37662	0	-8.5229	0.86198	3.58633	0.000335365	0.0395759	OK
NM_027993	Fam219a	family with sequence similarity 219, member A	36.8185	56.5468	19.1178	5.21546	5.22141	5.30081	-7.12528	0.680551	4.16272	3.14472e-05	0.00679675	OK
NM_001164079	Tia1	cytotoxic granule-associated RNA binding protein 1	44.2075	56.9611	31.714	14.7959	5.09676	5.35645	-5.31177	0.619621	3.88817	0.000101002	0.0159584	OK
NM_001357630	Rapgef3	Rap guanine nucleotide exchange factor (GEF) 3	48.2385	21.213	42.2432	7.25363	6.14584	8.84271	-5.03346	0.595055	3.91821	8.92077e-05	0.0145982	OK
NM_001313974	Prkar1a	protein kinase, cAMP dependent regulatory, type I, alpha	126.899	138.753	70.1617	24.9896	23.3934	22.256	-4.74962	0.371494	6.05075	1.44177e-09	2.16201e-06	OK
NM_001355385	Fkbp15	FK506 binding protein 15	112.438	160.082	50.4371	26.5883	19.5142	34.4593	-4.00203	0.500857	3.99462	6.47979e-05	0.0114194	OK
NM_001293686	Vti1a	vesicle transport through interaction with t-SNAREs 1A	46.5041	96.9776	71.7811	14.1339	28.2741	20.4036	-3.40872	0.45739	3.8681	0.000109687	0.0169792	OK
NM_001361962	Vps37c	vacuolar protein sorting 37C	55.6926	75.3741	62.436	24.8634	14.0178	19.4494	-3.33428	0.374694	4.63678	3.53874e-06	0.00124835	OK
NM_008717	Zfp638	zinc finger protein 638	120.719	132.104	118.093	55.7788	25.7022	64.5769	-2.54409	0.360259	3.7394	0.000184463	0.0262487	OK
NM_001356412	Aldh1l1	aldehyde dehydrogenase 1 family, member L1	52.4552	50.6165	59.4781	21.6197	18.5515	27.3794	-2.40665	0.347687	3.64416	0.000268268	0.0335849	OK
NM_023740	Zdhhc16	zinc finger, DHHC domain containing 16	89.5818	73.2476	107.285	36.8456	51.6175	37.2208	-2.14873	0.297029	3.71507	0.000203145	0.0280365	OK
NM_001161774	St3gal3	ST3 beta-galactoside alpha-2,3-sialyltransferase 3	107.158	161.434	118.002	56.6619	49.2473	78.6801	-2.08908	0.288894	3.6791	0.000234056	0.0309955	OK
NM_001364973	Rnf125	ring finger protein 125	131.458	132.983	123.696	62.6451	72.9267	59.782	-1.9833	0.194426	5.08111	3.75237e-07	0.000195379	OK
NM_001360209	Zfp30	zinc finger protein 30	81.542	97.2492	80.8021	33.5825	43.6557	53.2336	-1.97972	0.28127	3.50304	0.000459973	0.049474	OK
NM_009743	Bcl2l1	BCL2-like 1	424.038	305.134	360.932	238.208	180.407	166.172	-1.86939	0.189415	4.76505	1.88805e-06	0.000758865	OK
NM_010762	Mal	myelin and lymphocyte protein, T cell differentiation protein	268.268	213.637	261.902	132.643	130.202	150.978	-1.79953	0.153767	5.51235	3.54071e-08	2.79716e-05	OK
NM_010795	Mgat3	mannoside acetylglucosaminyltransferase 3	106.305	104.896	118.987	64.5939	52.8928	73.411	-1.73175	0.223802	3.53986	0.000400336	0.0451807	OK
NM_001357397	Pdgfd	platelet-derived growth factor, D polypeptide	120.913	120.192	122.904	67.1885	74.2774	73.2447	-1.69349	0.184584	4.11737	3.83221e-05	0.00776955	OK
NM_001033621	Myot	myotilin	400.687	391.833	436.813	237.538	251.095	245.632	-1.67494	0.099014	7.51517	5.68364e-14	4.34041e-10	OK
NM_001013390	Scn4b	sodium channel, type IV, beta	1572.65	1345.85	1349.56	827.051	853.313	935.595	-1.63108	0.0896233	7.8755	3.39391e-15	3.88772e-11	OK
NM_177698	Psd3	pleckstrin and Sec7 domain containing 3	173.481	245.049	210.403	113.736	121.379	151.633	-1.62281	0.199229	3.50599	0.000454918	0.0491612	OK
NM_018867	Cpxm2	carboxypeptidase X 2 (M14 family)	156.882	156.677	120.116	85.8965	91.8879	91.0591	-1.60928	0.192453	3.56666	0.000361562	0.0419192	OK
NM_001360186	Camk2g	calcium/calmodulin-dependent protein kinase II gamma	209.534	235.771	211.047	151.988	151.213	105.253	-1.60814	0.185488	3.69511	0.000219794	0.0294473	OK
NM_020295	Lmbr1	limb region 1	338.499	305.263	336.943	206.929	197.109	207.985	-1.60506	0.10855	6.2886	3.20338e-10	7.13411e-07	OK
NM_001110212	Gigyf2	GRB10 interacting GYF protein 2	196.538	190.337	218.406	152.394	112.39	116.122	-1.59485	0.174983	3.8485	0.000118844	0.0181154	OK
NM_001310767	D2hgdh	D-2-hydroxyglutarate dehydrogenase	197.721	185.167	217.945	124.488	118.562	139.828	-1.57071	0.151508	4.29956	1.71138e-05	0.00450662	OK
NM_001077405	Nrp2	neuropilin 2	265.771	231.23	280.53	152.459	169.951	178.829	-1.55141	0.138311	4.58083	4.6314e-06	0.00158366	OK
NM_001361932	Msl1	male specific lethal 1	605.22	465.381	564.562	313.994	403.255	370.55	-1.50218	0.140488	4.1787	2.9318e-05	0.00653146	OK
NM_001185021	Wnk1	WNK lysine deficient protein kinase 1	997.515	1231.72	1336.11	872.287	653.804	849.788	-1.50125	0.148901	3.93661	8.2642e-05	0.0140247	OK
NM_001122989	Cdc14b	CDC14 cell division cycle 14B	132.479	146.116	120.792	214.789	192.498	193.783	1.50733	0.147706	-4.00792	6.12558e-05	0.0108788	OK
NM_001359175	Srpk2	serine/arginine-rich protein specific kinase 2	144.234	146.35	136.568	194.648	211.816	241.381	1.5192	0.148227	-4.07016	4.69807e-05	0.00912142	OK
NM_001286981	Mkks	McKusick-Kaufman syndrome	210.624	162.036	206.313	294.862	336.118	280.657	1.57147	0.14821	-4.39994	1.08282e-05	0.00306265	OK
NR_027854	Clk1	CDC-like kinase 1	415.644	288.308	280.948	523.221	564.794	553.013	1.66584	0.160901	-4.57577	4.74466e-06	0.00159853	OK
NM_001198792	Ak1	adenylate kinase 1	287.088	269.272	437.266	458.018	623.296	582.756	1.67365	0.210624	-3.52759	0.000419366	0.0464139	OK
NR_130973	H19	H19, imprinted maternally expressed transcript	326.963	329.241	326.034	552.259	460.518	632.911	1.67537	0.13418	-5.54837	2.88352e-08	2.54083e-05	OK
NR_131001	5430431A17Rik	RIKEN cDNA 5430431A17 gene	152.809	173.081	201.658	317.781	308.321	269.714	1.69576	0.147998	-5.14826	2.6291e-07	0.000154443	OK
NM_001346785	Gxylt1	glucoside xylosyltransferase 1	105.624	106.455	71.9778	182.066	146.455	155.963	1.70857	0.218682	-3.53385	0.000409555	0.0455481	OK
NM_010821	Mpeg1	macrophage expressed gene 1	85.8634	107.934	84.0826	171.96	164.212	147.655	1.74567	0.182945	-4.39358	1.115e-05	0.0031152	OK
NM_001360980	Apc	APC, WNT signaling pathway regulator	197.353	229.529	226.339	453.922	364.201	326.838	1.75161	0.158177	-5.11251	3.17898e-07	0.000177635	OK
NM_026306	Trmt112	tRNA methyltransferase 11-2	104.662	116.821	125.982	227.408	174.45	215.089	1.77172	0.176178	-4.6836	2.81881e-06	0.0010416	OK
NM_007807	Cybb	cytochrome b-245, beta polypeptide	66.3717	97.2774	86.4356	157.186	130.84	157.16	1.78271	0.213158	-3.91294	9.11794e-05	0.0147107	OK
NM_001348088	Tsg101	tumor susceptibility gene 101	68.9084	60.5506	75.5575	135.969	126.638	128.266	1.89929	0.193183	-4.79058	1.663e-06	0.000692715	OK
NM_030256	Bcl9l	B cell CLL/lymphoma 9-like	150.162	183.558	151.369	369.274	295.243	263.296	1.91273	0.176496	-5.30115	1.15072e-07	8.50422e-05	OK
NM_020285	Tssc4	tumor-suppressing subchromosomal transferable fragment 4	63.1853	42.7172	45.4423	113.723	93.0892	91.6073	1.96475	0.266341	-3.65825	0.00025394	0.0326753	OK
NM_001291162	Znfx1	zinc finger, NFX1-type containing 1	95.5833	62.3601	85.7349	187.576	173.711	120.097	1.96885	0.267264	-3.65689	0.000255298	0.0326753	OK
NR_036615	Srsf7	serine and arginine-rich splicing factor 7	46.388	44.9073	51.1825	115.273	94.0054	84.9468	2.05875	0.253284	-4.11305	3.9046e-05	0.00784688	OK
NM_001355286	Zfp638	zinc finger protein 638	169.229	232.709	127.257	325.844	359.809	408.998	2.07512	0.223513	-4.712	2.45302e-06	0.000936644	OK
NM_001359934	Zfp445	zinc finger protein 445	168.808	261.134	268.88	453.803	639.749	411.088	2.15422	0.234034	-4.73078	2.23655e-06	0.000868466	OK
NM_145528	Atg13	autophagy related 13	61.0103	93.1221	77.7111	159.222	159.307	191.966	2.20949	0.216352	-5.28635	1.2478e-07	8.93346e-05	OK
NM_053266	Gtf2ird2	GTF2I repeat domain containing 2	37.7558	68.2671	47.3223	127.538	115.139	100.688	2.24724	0.287288	-4.06614	4.77979e-05	0.00913579	OK
NM_001159534	Cacna1c	calcium channel, voltage-dependent, L type, alpha 1C subunit	157.127	232.435	131.202	660.696	295.205	320.416	2.45207	0.348647	-3.71149	0.000206045	0.0282664	OK
NM_011441	Sox17	SRY (sex determining region Y)-box 17	27.6057	19.0002	31.197	79.6051	49.17	73.3481	2.58093	0.38154	-3.58517	0.000336853	0.0395759	OK
NM_001363331	Aff4	AF4/FMR2 family, member 4	42.6599	78.872	139.894	291.067	256.533	234.04	2.98483	0.382787	-4.12148	3.76452e-05	0.00770046	OK
NM_001099634	Myof	myoferlin	32.7675	33.1032	33.3695	125.124	127.441	48.738	3.03373	0.444512	-3.60191	0.000315888	0.038291	OK
NM_001294279	Zfp827	zinc finger protein 827	39.0593	67.4238	53.4987	207.635	297.921	93.9202	3.75217	0.44356	-4.30095	1.7007e-05	0.00450662	OK
NM_001286127	Nfib	nuclear factor I/B	19.2641	66.0068	44.6879	149.309	217.12	130.874	3.84064	0.44096	-4.40255	1.06987e-05	0.00306265	OK
NM_053242	Foxp2	forkhead box P2	5.3746	20.5264	12.2187	48.644	53.0083	63.2983	4.36837	0.530598	-4.00887	6.10105e-05	0.0108788	OK
NM_001110016	Wdr36	WD repeat domain 36	12.7644	11.9161	13.1791	57.8784	82.16	40.1509	4.75576	0.474815	-4.738	2.15836e-06	0.000852553	OK
NM_001361088	Fbxo38	F-box protein 38	26.4832	15.4203	9.10866	102.591	69.5229	77.2892	4.89059	0.457926	-5.00083	5.70849e-07	0.000261563	OK
NM_001358750	Pphln1	periphilin 1	12.8645	7.22485	7.12754	77.1878	23.2486	59.8215	5.87093	0.655402	-3.89622	9.77062e-05	0.0155448	OK
NM_001166640	Kat14	lysine acetyltransferase 14	10.5282	4.7158	10.1066	76.5338	45.9118	46.8933	6.60419	0.529959	-5.13885	2.76419e-07	0.000158319	OK
NM_053078	Nrep	neuronal regeneration related protein	6.41322	7.19991	6.10237	72.3471	18.1538	65.3175	7.90794	0.718843	-4.15014	3.32267e-05	0.00711425	OK
NM_001360127	Btrc	beta-transducin repeat containing protein	0	0	5.05091	45.7261	34.5737	34.4974	21.9087	1.0533	-4.22807	2.35704e-05	0.00580644	OK
NM_001302674	Dclre1c	DNA cross-link repair 1C	0	0	0	11.8578	13.7435	13.4003	64.4731	1.53375	-3.9189	8.89543e-05	0.0145982	OK
NM_001289915	Cd83	CD83 antigen	0	0	0	12.1386	17.4677	9.81994	66.043	1.57169	-3.84639	0.000119873	0.0181154	OK
NM_001167832	Zfp764	zinc finger protein 764	0	0	0	18.3958	8.76225	14.1771	69.2479	1.57936	-3.87099	0.000108394	0.0169792	OK
NM_001364071	Letm2	leucine zipper-EF-hand containing transmembrane protein 2	0	0	0	16.1418	6.10727	19.5758	69.8179	1.65978	-3.69057	0.000223749	0.0298028	OK
NR_121592	Uimc1	ubiquitin interaction motif containing 1	0	0	0	22.0125	6.08028	14.2482	70.3298	1.67398	-3.66556	0.000246799	0.0320421	OK
NM_001357529	Hmgcl	3-hydroxy-3-methylglutaryl-Coenzyme A lyase	0	0	0	10.1202	7.90641	25.7282	73.3143	1.676	-3.69691	0.000218238	0.0294108	OK
NM_001199321	Zfp94	zinc finger protein 94	0	0	0	15.1815	4.38545	24.6394	73.7703	1.75541	-3.53477	0.000408136	0.0455481	OK
NM_001253877	Mtf2	metal response element binding transcription factor 2	0	0	0	8.81209	30.2621	6.27167	74.3553	1.76863	-3.51479	0.000440096	0.0480124	OK
NM_001161423	Ikbkg	inhibitor of kappaB kinase gamma	0	0	0	16.9003	13.956	16.9422	79.4788	1.47849	-4.26955	1.95867e-05	0.00504194	OK
NM_001357087	Senp5	SUMO/sentrin specific peptidase 5	0	0	0	13.9281	22.7745	11.5811	80.4635	1.53386	-4.12701	3.67517e-05	0.00765437	OK
NM_001044697	Zfp2	zinc finger protein 2	0	0	0	31.5486	13.6177	5.3742	83.1519	1.73767	-3.67024	0.000242319	0.031723	OK
NM_008157	Gpr19	G protein-coupled receptor 19	0	0	0	19.3577	19.926	15.0095	90.518	1.45147	-4.4783	7.524e-06	0.00229833	OK
NM_177462	Zmym6	zinc finger, MYM-type 6	0	0	0	8.92353	17.4185	29.4302	92.7406	1.58503	-4.12303	3.73924e-05	0.00770046	OK
NR_103465	Hspa14	heat shock protein 14 miscellaneous RNA	0	0	0	38.2133	11.3778	8.88965	97.4674	1.67943	-3.93397	8.35527e-05	0.0140749	OK
NM_001363090	Pla2g4e	phospholipase A2, group IVE	0	0	0	36.6944	14.1713	8.83874	100.154	1.63899	-4.05499	5.01364e-05	0.00949277	OK
NM_001276360	Camsap1	calmodulin regulated spectrin-associated protein 1	0	0	0	27.4927	15.0706	17.6809	101.119	1.46538	-4.54484	5.49776e-06	0.00174936	OK
NM_001363028	Trim37	tripartite motif-containing 37	0	0	0	12.9554	39.294	8.91324	101.926	1.66181	-4.01454	5.95628e-05	0.0107448	OK
NM_026139	Armcx2	armadillo repeat containing, X-linked 2	0	0	0	21.3257	14.0269	26.6238	103.806	1.45987	-4.5879	4.47737e-06	0.00155419	OK
NM_008087	Gas2	growth arrest specific 2	0	0	0	13.0676	44.71	6.23429	106.415	1.75091	-3.84574	0.00012019	0.0181154	OK
NM_008017	Smc2	structural maintenance of chromosomes 2	0	0	0	36.1355	6.82217	26.0199	113.297	1.63417	-4.1758	2.96939e-05	0.00653146	OK
NM_009271	Src	Rous sarcoma oncogene	0	0	0	18.7397	36.8539	12.3625	114.711	1.52893	-4.47493	7.64347e-06	0.0023041	OK
NM_001243074	Cep57l1	centrosomal protein 57-like 1	0	0	0	22.8934	20.9968	33.0004	128.113	1.3927	-5.02711	4.97917e-07	0.000242708	OK
NM_001348199	Mmadhc	methylmalonic aciduria (cobalamin deficiency) cblD type, with homocystinuria	0	0	0	20.0583	28.6197	29.4673	130.289	1.38082	-5.08799	3.61885e-07	0.000195242	OK
NM_001146217	Smoc1	SPARC related modular calcium binding 1	0	0	0	69.8106	5.28163	5.30357	134.963	1.96707	-3.59744	0.000321368	0.0386721	OK
NM_001313899	Postn	periostin, osteoblast specific factor	0	0	0	39.7708	26.2032	17.8463	139.364	1.42253	-5.00709	5.52593e-07	0.000260868	OK
NM_001159964	Eps15	epidermal growth factor receptor pathway substrate 15	0	0	0	64.6995	19.5683	17.9046	167.747	1.52861	-4.83456	1.3344e-06	0.000566132	OK
NM_001356283	Zbtb14	zinc finger and BTB domain containing 14	0	0	0	22.9099	44.8956	43.6655	185.077	1.3612	-5.53334	3.1419e-08	2.66596e-05	OK
NM_001167886	Kmt5b	lysine methyltransferase 5B	0	0	0	22.1817	49.6512	50.6128	204.504	1.37412	-5.5861	2.32224e-08	2.21677e-05	OK
NM_001359062	Gtf2i	general transcription factor II I	0	0	0	26.459	46.9168	55.7451	217.228	1.34398	-5.77616	7.64225e-09	8.33733e-06	OK
NM_028981	Cacna1d	calcium channel, voltage-dependent, L type, alpha 1D subunit	0	0	0	45.4136	40.6562	44.2987	218.369	1.27719	-6.08416	1.17107e-09	1.91637e-06	OK
NM_001358355	Zfx	zinc finger protein X-linked	0	0	0	115.924	17.0881	11.6287	238.009	1.70273	-4.6366	3.54181e-06	0.00124835	OK
NM_144516	Zmynd11	zinc finger, MYND domain containing 11	0	0	0	42.0596	89.1313	31.0978	270.584	1.37705	-5.86757	4.42221e-09	5.06565e-06	OK
NM_001159521	Plxnb2	plexin B2	0	0	0	47.4987	35.3767	79.458	273.911	1.32909	-6.09254	1.1113e-09	1.91637e-06	OK
NM_001291122	Epb41l1	erythrocyte membrane protein band 4.1 like 1	0	0	0	59.5624	85.9347	42.3818	316.543	1.29564	-6.41093	1.4463e-10	3.68165e-07	OK
NM_178722	Zfp438	zinc finger protein 438	0	0	0	67.436	78.1719	59.446	342.737	1.24185	-6.78099	1.19358e-11	3.9064e-08	OK
NR_151826	Khdc4	KH domain containing 4, pre-mRNA splicing factor	0	0	0	86.4857	75.0753	67.5578	382.003	1.23236	-6.96017	3.39864e-12	1.83272e-08	OK
NM_026301	Rnf125	ring finger protein 125	0	0	0	60.1987	85.0608	105.465	415.961	1.25415	-6.93719	3.99981e-12	1.83272e-08	OK
NM_001309195	Zfp950	zinc finger protein 950	0	0	0	110.185	134.709	48.3465	482.05	1.30573	-6.82607	8.727e-12	3.33226e-08	OK
NM_009665	Amd1	S-adenosylmethionine decarboxylase 1	0	0	0	307.18	401.584	281.932	1637.44	1.19652	-8.92356	4.51521e-19	1.03443e-14	OK
