# Supplementary material for: Microbiota Modulates Cardiac Transcriptional Responses to Intermittent Hypoxia and Hypercapnia
Source: Front Physiol. 2021 Jun 25;12:680275. doi: 10.3389/fphys.2021.680275 (PMC8267877; doi:10.3389/fphys.2021.680275)
Supplement: Supplementary file 3 [file Table_3.XLSX]

## Sheet: a) DAVID Functional Annotation
Table S3a. Summary of DAVID Functional Annotation in GF Mice in Room Air
a) DAVID Functional Analysis Clusters:
Annotation Cluster 1	Enrichment Score: 3.0183739722987424
Category	Term	Count	%	PValue	Genes	List Total	Pop Hits	Pop Total	Fold Enrichment	Bonferroni	Benjamini	FDR
UP_KEYWORDS	Nucleus	42	38.8889	5.24724e-06	ZFP445, DCLRE1C, TSG101, SRC, DCUN1D1, ZFP827, AFF4, SMC2, CDC14B, DACH1, SENP5, ZFP30, SOX17, UIMC1, DNMT3B, KMT5B, MBP, IKBKG, BTRC, BCL9L, GTF2I, SRPK2, TIA1, ZBTB14, ZFP638, GTF2IRD2, FBXO38, ZFP2, LIMK1, MYOF, PPHLN1, ZFX, FOXP2, MSL1, CLK1, TPX2, NFIB, MTF2, FOSB, ZMYND11, SRSF7, BCL2L1	106	4534	22680	1.98201	0.000849695	0.000425027	0.000393543
UP_KEYWORDS	Transcription regulation	20	18.5185	0.000556137	ZFP445, ZBTB14, ZFP638, GTF2IRD2, ZFP2, ZFP827, PPHLN1, AFF4, ZFX, FOXP2, DACH1, ZFP30, SOX17, NFIB, UIMC1, KMT5B, IKBKG, ZMYND11, BCL9L, GTF2I	106	1799	22680	2.37868	0.0861778	0.0150157	0.0139034
UP_KEYWORDS	Transcription	20	18.5185	0.000828101	ZFP445, ZBTB14, ZFP638, GTF2IRD2, ZFP2, ZFP827, PPHLN1, AFF4, ZFX, FOXP2, DACH1, ZFP30, SOX17, NFIB, UIMC1, KMT5B, IKBKG, ZMYND11, BCL9L, GTF2I	106	1859	22680	2.30191	0.125592	0.0191646	0.017745
GOTERM_BP_DIRECT	GO:0006355~regulation of transcription, DNA-templated	25	23.1481	0.00123741	ZFP445, ZFP764, ZFP827, AFF4, DACH1, ZFP30, SOX17, UIMC1, KMT5B, IKBKG, BCL9L, GTF2I, ZFP950, ZBTB14, ZFP638, GTF2IRD2, ZFP2, ZFP94, PPHLN1, ZFX, FOXP2, ZNFX1, NFIB, FOSB, ZMYND11	101	2279	18082	1.96391	0.63046	0.99488	0.99488
UP_KEYWORDS	DNA-binding	17	15.7407	0.00284116	ZFP445, ZBTB14, ZFP638, GTF2IRD2, ZFP2, ZFP827, ZFX, FOXP2, DACH1, ZFP30, SOX17, NFIB, MTF2, DNMT3B, FOSB, ZMYND11, GTF2I	106	1604	22680	2.26768	0.369299	0.0454016	0.0420386
GOTERM_BP_DIRECT	GO:0006351~transcription, DNA-templated	20	18.5185	0.00697217	ZFP445, ZBTB14, ZFP638, GTF2IRD2, ZFP2, ZFP827, PPHLN1, AFF4, ZFX, FOXP2, DACH1, ZFP30, SOX17, NFIB, UIMC1, KMT5B, IKBKG, ZMYND11, BCL9L, GTF2I	101	1885	18082	1.89952	0.996394	1	1
GOTERM_MF_DIRECT	GO:0003677~DNA binding	19	17.5926	0.0125547	ZFP445, ZBTB14, ZFP638, GTF2IRD2, ZFP2, ZFP827, ZFX, FOXP2, DACH1, SENP5, ZFP30, SOX17, NFIB, MTF2, ZMYM6, DNMT3B, FOSB, ZMYND11, GTF2I	98	1847	17446	1.83129	0.945986	0.580029	0.580029
Annotation Cluster 2	Enrichment Score: 2.1426532411188477
Category	Term	Count	%	PValue	Genes	List Total	Pop Hits	Pop Total	Fold Enrichment	Bonferroni	Benjamini	FDR
UP_KEYWORDS	Zinc-finger	19	17.5926	0.000287964	ZFP445, ZFP764, ZFP950, ZBTB14, ZFP638, ZFP2, ZFP94, ZFP827, ZFX, FOXP2, RNF125, ZNFX1, ZFP30, MTF2, DNMT3B, TRIM37, IKBKG, ZMYND11, SRSF7	106	1565	22680	2.59762	0.0455852	0.0116626	0.0107987
UP_KEYWORDS	Metal-binding	29	26.8519	0.00131923	NRP2, ZFP445, ZFP764, CACNA1D, ZFP827, CACNA1C, HMGCL, ZFP30, DNMT3B, IKBKG, EPS15, ZFP950, ZBTB14, ZFP638, PLA2G4E, ZFP2, LIMK1, CYBB, ZFP94, ZFX, FOXP2, RNF125, ZNFX1, SMOC1, MTF2, CYP1A1, TRIM37, ZMYND11, SRSF7	106	3395	22680	1.82766	0.192535	0.0267144	0.0247355
UP_SEQ_FEATURE	zinc finger region:C2H2-type 9	5	4.62963	0.00200632	ZFP445, ZFP30, ZFP2, ZFP827, ZFX	96	101	18012	9.28837	0.51373	0.337282	0.334471
INTERPRO	IPR015880:Zinc finger, C2H2-like	11	10.1852	0.00229904	ZFP445, ZFP764, ZFP950, ZFP30, ZBTB14, ZFP638, ZFP438, ZFP2, ZFP94, ZFP827, ZFX	103	693	20594	3.17368	0.495204	0.500498	0.500498
UP_KEYWORDS	Zinc	20	18.5185	0.00336308	ZFP445, ZFP764, ZFP950, ZBTB14, ZFP638, LIMK1, ZFP2, ZFP94, ZFP827, ZFX, FOXP2, RNF125, ZNFX1, ZFP30, MTF2, DNMT3B, TRIM37, IKBKG, ZMYND11, SRSF7	106	2099	22680	2.03871	0.420586	0.0454016	0.0420386
INTERPRO	IPR007087:Zinc finger, C2H2	11	10.1852	0.00337035	ZFP445, ZFP764, ZFP950, ZFP30, ZBTB14, ZFP638, ZFP438, ZFP2, ZFP94, ZFP827, ZFX	103	731	20594	3.0087	0.633107	0.500498	0.500498
GOTERM_MF_DIRECT	GO:0003700~transcription factor activity, sequence-specific DNA binding	13	12.037	0.00356638	ZFP445, ZFP764, ZBTB14, ZFP438, ZFP2, ZFX, FOXP2, DACH1, ZNFX1, ZFP30, SOX17, NFIB, FOSB	98	883	17446	2.62091	0.561899	0.340144	0.340144
UP_SEQ_FEATURE	zinc finger region:C2H2-type 8	5	4.62963	0.00363134	ZFP445, ZFP30, ZFP2, ZFP827, ZFX	96	119	18012	7.8834	0.729105	0.337282	0.334471
GOTERM_MF_DIRECT	GO:0046872~metal ion binding	31	28.7037	0.00387669	NRP2, ZFP445, ZFP764, CACNA1D, ZFP827, CACNA1C, HMGCL, ZFP30, DNMT3B, IKBKG, EPS15, POSTN, ZFP950, ZBTB14, ZFP638, PLA2G4E, ZFP438, ZFP2, LIMK1, CYBB, ZFP94, ZFX, FOXP2, RNF125, ZNFX1, SMOC1, MTF2, CYP1A1, TRIM37, ZMYND11, SRSF7	98	3355	17446	1.6449	0.592313	0.340144	0.340144
UP_SEQ_FEATURE	zinc finger region:C2H2-type 7	5	4.62963	0.00483792	ZFP445, ZFP30, ZFP2, ZFP827, ZFX	96	129	18012	7.27229	0.82466	0.337282	0.334471
INTERPRO	IPR013087:Zinc finger C2H2-type/integrase DNA-binding domain	10	9.25926	0.00507195	ZFP445, ZFP764, ZFP950, ZFP30, ZBTB14, ZFP438, ZFP2, ZFP94, ZFP827, ZFX	103	652	20594	3.06659	0.779135	0.502123	0.502123
UP_SEQ_FEATURE	zinc finger region:C2H2-type 12	4	3.7037	0.00556018	ZFP445, ZFP30, ZFP2, ZFX	96	68	18012	11.0368	0.864891	0.337282	0.334471
UP_SEQ_FEATURE	zinc finger region:C2H2-type 4	6	5.55556	0.00562136	ZFP445, ZFP30, ZBTB14, ZFP2, ZFP827, ZFX	96	215	18012	5.23605	0.867843	0.337282	0.334471
UP_SEQ_FEATURE	zinc finger region:C2H2-type 11	4	3.7037	0.00729596	ZFP445, ZFP30, ZFP2, ZFX	96	75	18012	10.0067	0.927839	0.375221	0.372094
UP_SEQ_FEATURE	zinc finger region:C2H2-type 6	5	4.62963	0.00857172	ZFP445, ZFP30, ZFP2, ZFP827, ZFX	96	152	18012	6.17188	0.954521	0.385727	0.382513
SMART	SM00355:ZnF_C2H2	11	10.1852	0.00912189	ZFP445, ZFP764, ZFP950, ZFP30, ZBTB14, ZFP638, ZFP438, ZFP2, ZFP94, ZFP827, ZFX	65	693	10425	2.54579	0.519582	0.729751	0.729751
UP_SEQ_FEATURE	zinc finger region:C2H2-type 10	4	3.7037	0.0119954	ZFP445, ZFP30, ZFP2, ZFX	96	90	18012	8.33889	0.986864	0.404752	0.401379
UP_SEQ_FEATURE	zinc finger region:C2H2-type 3	6	5.55556	0.0123816	ZFP445, ZFP30, ZBTB14, ZFP2, ZFP827, ZFX	96	261	18012	4.31322	0.988584	0.404752	0.401379
UP_SEQ_FEATURE	zinc finger region:C2H2-type 1	6	5.55556	0.0127626	ZFP445, ZFP30, ZBTB14, ZFP2, ZFP827, ZFX	96	263	18012	4.28042	0.990061	0.404752	0.401379
UP_SEQ_FEATURE	zinc finger region:C2H2-type 2	6	5.55556	0.0137497	ZFP445, ZFP30, ZBTB14, ZFP2, ZFP827, ZFX	96	268	18012	4.20056	0.99306	0.404752	0.401379
GOTERM_MF_DIRECT	GO:0003676~nucleic acid binding	14	12.963	0.0192758	ZFP445, ZFP764, TIA1, ZFP950, ZBTB14, ZFP638, ZFP438, ZFP2, ZFP94, ZFP827, ZFX, ZFP30, ZMYM6, SRSF7	98	1237	17446	2.01478	0.988848	0.610456	0.610456
UP_SEQ_FEATURE	zinc finger region:C2H2-type 5	5	4.62963	0.0194316	ZFP445, ZBTB14, ZFP2, ZFP827, ZFX	96	194	18012	4.8357	0.999128	0.459948	0.456115
UP_SEQ_FEATURE	zinc finger region:C2H2-type 13	3	2.77778	0.0296876	ZFP30, ZFP2, ZFX	96	51	18012	11.0368	0.99998	0.62868	0.623441
INTERPRO	IPR001909:Krueppel-associated box	5	4.62963	0.114211	ZFP445, ZFP764, ZFP950, ZFP30, ZFP94	103	373	20594	2.68018	1	1	1
SMART	SM00349:KRAB	5	4.62963	0.187959	ZFP445, ZFP764, ZFP950, ZFP30, ZFP94	65	367	10425	2.18508	1	1	1
Annotation Cluster 3	Enrichment Score: 1.3658877038346373
Category	Term	Count	%	PValue	Genes	List Total	Pop Hits	Pop Total	Fold Enrichment	Bonferroni	Benjamini	FDR
GOTERM_MF_DIRECT	GO:0051393~alpha-actinin binding	3	2.77778	0.00441745	MYOT, CACNA1D, CACNA1C	98	18	17446	29.6701	0.640375	0.340144	0.340144
GOTERM_CC_DIRECT	GO:0042383~sarcolemma	3	2.77778	0.129194	MYOT, CACNA1D, CACNA1C	105	118	19662	4.76077	1	1	1
GOTERM_CC_DIRECT	GO:0030018~Z disc	3	2.77778	0.139933	MYOT, CACNA1D, CACNA1C	105	124	19662	4.53041	1	1	1
Annotation Cluster 4	Enrichment Score: 1.318938750594519
Category	Term	Count	%	PValue	Genes	List Total	Pop Hits	Pop Total	Fold Enrichment	Bonferroni	Benjamini	FDR
KEGG_PATHWAY	mmu04912:GnRH signaling pathway	5	4.62963	0.00140516	PLA2G4E, SRC, CACNA1D, CACNA1C, CAMK2G	44	88	7691	9.93156	0.186739	0.206558	0.206558
KEGG_PATHWAY	mmu04921:Oxytocin signaling pathway	5	4.62963	0.00950806	PLA2G4E, SRC, CACNA1D, CACNA1C, CAMK2G	44	150	7691	5.82652	0.754479	0.349421	0.349421
KEGG_PATHWAY	mmu04726:Serotonergic synapse	4	3.7037	0.0370452	PLA2G4E, CACNA1D, CACNA1C, RAPGEF3	44	132	7691	5.29683	0.996109	0.907607	0.907607
KEGG_PATHWAY	mmu04724:Glutamatergic synapse	3	2.77778	0.134963	PLA2G4E, CACNA1D, CACNA1C	44	115	7691	4.55988	1	1	1
KEGG_PATHWAY	mmu04270:Vascular smooth muscle contraction	3	2.77778	0.158146	PLA2G4E, CACNA1D, CACNA1C	44	127	7691	4.12903	1	1	1
KEGG_PATHWAY	mmu04010:MAPK signaling pathway	4	3.7037	0.164432	PLA2G4E, CACNA1D, CACNA1C, IKBKG	44	251	7691	2.78558	1	1	1
UP_KEYWORDS	Calcium	6	5.55556	0.336995	NRP2, PLA2G4E, SMOC1, CACNA1D, CACNA1C, EPS15	106	827	22680	1.55233	1	1	0.931677
Annotation Cluster 5	Enrichment Score: 1.305480901847548
Category	Term	Count	%	PValue	Genes	List Total	Pop Hits	Pop Total	Fold Enrichment	Bonferroni	Benjamini	FDR
KEGG_PATHWAY	mmu04912:GnRH signaling pathway	5	4.62963	0.00140516	PLA2G4E, SRC, CACNA1D, CACNA1C, CAMK2G	44	88	7691	9.93156	0.186739	0.206558	0.206558
KEGG_PATHWAY	mmu05031:Amphetamine addiction	4	3.7037	0.00608127	FOSB, CACNA1D, CACNA1C, CAMK2G	44	67	7691	10.4355	0.592077	0.349421	0.349421
KEGG_PATHWAY	mmu04261:Adrenergic signaling in cardiomyocytes	5	4.62963	0.00786792	CACNA1D, CACNA1C, CAMK2G, SCN4B, RAPGEF3	44	142	7691	6.15477	0.686877	0.349421	0.349421
KEGG_PATHWAY	mmu04921:Oxytocin signaling pathway	5	4.62963	0.00950806	PLA2G4E, SRC, CACNA1D, CACNA1C, CAMK2G	44	150	7691	5.82652	0.754479	0.349421	0.349421
GOTERM_CC_DIRECT	GO:0014069~postsynaptic density	5	4.62963	0.0381604	SRC, EPB41L1, PSD3, CACNA1C, CAMK2G	105	239	19662	3.91751	0.99928	1	1
KEGG_PATHWAY	mmu04720:Long-term potentiation	3	2.77778	0.0522846	CACNA1C, CAMK2G, RAPGEF3	44	66	7691	7.94525	0.999627	0.96073	0.96073
KEGG_PATHWAY	mmu04925:Aldosterone synthesis and secretion	3	2.77778	0.0831261	CACNA1D, CACNA1C, CAMK2G	44	86	7691	6.09752	0.999997	1	1
KEGG_PATHWAY	mmu04911:Insulin secretion	3	2.77778	0.0831261	CACNA1D, CACNA1C, CAMK2G	44	86	7691	6.09752	0.999997	1	1
KEGG_PATHWAY	mmu04727:GABAergic synapse	3	2.77778	0.084789	SRC, CACNA1D, CACNA1C	44	87	7691	6.02743	0.999998	1	1
KEGG_PATHWAY	mmu04024:cAMP signaling pathway	4	3.7037	0.0969704	CACNA1D, CACNA1C, CAMK2G, RAPGEF3	44	197	7691	3.54915	1	1	1
KEGG_PATHWAY	mmu04713:Circadian entrainment	3	2.77778	0.103723	CACNA1D, CACNA1C, CAMK2G	44	98	7691	5.35088	1	1	1
KEGG_PATHWAY	mmu04725:Cholinergic synapse	3	2.77778	0.131181	CACNA1D, CACNA1C, CAMK2G	44	113	7691	4.64059	1	1	1
KEGG_PATHWAY	mmu04750:Inflammatory mediator regulation of TRP channels	3	2.77778	0.156184	PLA2G4E, SRC, CAMK2G	44	126	7691	4.1618	1	1	1
KEGG_PATHWAY	mmu04728:Dopaminergic synapse	3	2.77778	0.172005	CACNA1D, CACNA1C, CAMK2G	44	134	7691	3.91333	1	1	1
GOTERM_BP_DIRECT	GO:0006816~calcium ion transport	3	2.77778	0.18342	CACNA1D, CACNA1C, CAMK2G	101	141	18082	3.80914	1	1	1
KEGG_PATHWAY	mmu04020:Calcium signaling pathway	3	2.77778	0.266577	CACNA1D, CACNA1C, CAMK2G	44	180	7691	2.91326	1	1	1
Annotation Cluster 6	Enrichment Score: 1.1222552487710666
Category	Term	Count	%	PValue	Genes	List Total	Pop Hits	Pop Total	Fold Enrichment	Bonferroni	Benjamini	FDR
GOTERM_MF_DIRECT	GO:0008013~beta-catenin binding	4	3.7037	0.0114719	APC, SOX17, BTRC, BCL9L	98	84	17446	8.47716	0.930423	0.580029	0.580029
KEGG_PATHWAY	mmu04310:Wnt signaling pathway	4	3.7037	0.0436909	APC, SOX17, BTRC, CAMK2G	44	141	7691	4.95874	0.998594	0.917508	0.917508
UP_KEYWORDS	Wnt signaling pathway	3	2.77778	0.196117	APC, SOX17, BTRC	106	176	22680	3.64708	1	0.882526	0.817154
GOTERM_BP_DIRECT	GO:0016055~Wnt signaling pathway	3	2.77778	0.329943	APC, SOX17, BTRC	101	213	18082	2.52155	1	1	1
Annotation Cluster 7	Enrichment Score: 0.9642105875967414
Category	Term	Count	%	PValue	Genes	List Total	Pop Hits	Pop Total	Fold Enrichment	Bonferroni	Benjamini	FDR
KEGG_PATHWAY	mmu04261:Adrenergic signaling in cardiomyocytes	5	4.62963	0.00786792	CACNA1D, CACNA1C, CAMK2G, SCN4B, RAPGEF3	44	142	7691	6.15477	0.686877	0.349421	0.349421
GOTERM_BP_DIRECT	GO:0086091~regulation of heart rate by cardiac conduction	3	2.77778	0.010423	CACNA1D, CACNA1C, SCN4B	101	28	18082	19.1818	0.99978	1	1
UP_KEYWORDS	Voltage-gated channel	4	3.7037	0.0253749	CYBB, CACNA1D, CACNA1C, SCN4B	106	136	22680	6.29301	0.984451	0.228374	0.211458
GOTERM_MF_DIRECT	GO:0005244~voltage-gated ion channel activity	4	3.7037	0.0387517	CYBB, CACNA1D, CACNA1C, SCN4B	98	134	17446	5.31404	0.999892	0.745971	0.745971
GOTERM_BP_DIRECT	GO:0034765~regulation of ion transmembrane transport	4	3.7037	0.038976	CYBB, CACNA1D, CACNA1C, SCN4B	101	135	18082	5.30458	1	1	1
UP_KEYWORDS	Ion channel	4	3.7037	0.204092	CYBB, CACNA1D, CACNA1C, SCN4B	106	336	22680	2.54717	1	0.893592	0.8274
GOTERM_BP_DIRECT	GO:0006811~ion transport	5	4.62963	0.405042	WNK1, CYBB, CACNA1D, CACNA1C, SCN4B	101	584	18082	1.53279	1	1	1
GOTERM_CC_DIRECT	GO:0030425~dendrite	4	3.7037	0.481771	APC, CYBB, CACNA1D, CACNA1C	105	490	19662	1.52863	1	1	1
UP_KEYWORDS	Transport	10	9.25926	0.522806	TSG101, FKBP15, VPS37C, VTI1A, CYBB, CACNA1D, CACNA1C, SRSF7, EPS15, SCN4B	106	1901	22680	1.12552	1	1	0.931677
UP_KEYWORDS	Ion transport	4	3.7037	0.549332	CYBB, CACNA1D, CACNA1C, SCN4B	106	619	22680	1.38263	1	1	0.931677
GOTERM_BP_DIRECT	GO:0006810~transport	10	9.25926	0.688644	TSG101, FKBP15, VPS37C, VTI1A, CYBB, CACNA1D, CACNA1C, SRSF7, EPS15, SCN4B	101	1822	18082	0.9826	1	1	1
Annotation Cluster 8	Enrichment Score: 0.9179123585101898
Category	Term	Count	%	PValue	Genes	List Total	Pop Hits	Pop Total	Fold Enrichment	Bonferroni	Benjamini	FDR
UP_KEYWORDS	DNA damage	5	4.62963	0.0709314	CUL4A, DCLRE1C, UIMC1, IKBKG, CDC14B	106	336	22680	3.18396	0.999993	0.512196	0.474256
GOTERM_BP_DIRECT	GO:0006974~cellular response to DNA damage stimulus	6	5.55556	0.083526	CUL4A, DCLRE1C, APC, UIMC1, IKBKG, CDC14B	101	420	18082	2.55757	1	1	1
UP_KEYWORDS	DNA repair	4	3.7037	0.139576	CUL4A, DCLRE1C, UIMC1, CDC14B	106	279	22680	3.06756	1	0.807549	0.747731
GOTERM_BP_DIRECT	GO:0006281~DNA repair	4	3.7037	0.25756	CUL4A, DCLRE1C, UIMC1, CDC14B	101	318	18082	2.25195	1	1	1
Annotation Cluster 9	Enrichment Score: 0.8720804957691306
Category	Term	Count	%	PValue	Genes	List Total	Pop Hits	Pop Total	Fold Enrichment	Bonferroni	Benjamini	FDR
UP_KEYWORDS	Kinase	9	8.33333	0.0169576	SRPK2, CLK1, WNK1, SRC, PRKAR1A, AK1, LIMK1, IKBKG, CAMK2G	106	707	22680	2.72371	0.937381	0.171695	0.158977
UP_KEYWORDS	Transferase	15	13.8889	0.0202599	SRPK2, SRC, AK1, LIMK1, GXYLT1, ZDHHC16, CLK1, PRKAR1A, WNK1, DNMT3B, MGAT3, KMT5B, IKBKG, CAMK2G, ST3GAL3	106	1654	22680	1.94041	0.963696	0.193065	0.178764
GOTERM_MF_DIRECT	GO:0016301~kinase activity	9	8.33333	0.0340024	SRPK2, CLK1, WNK1, SRC, PRKAR1A, AK1, LIMK1, IKBKG, CAMK2G	98	674	17446	2.37713	0.999662	0.71405	0.71405
GOTERM_BP_DIRECT	GO:0046777~protein autophosphorylation	4	3.7037	0.0810792	CLK1, WNK1, SRC, CAMK2G	101	183	18082	3.91322	1	1	1
GOTERM_BP_DIRECT	GO:0006468~protein phosphorylation	7	6.48148	0.099848	SRPK2, CLK1, WNK1, SRC, PRKAR1A, LIMK1, CAMK2G	101	576	18082	2.17571	1	1	1
INTERPRO	IPR000719:Protein kinase, catalytic domain	6	5.55556	0.112659	SRPK2, CLK1, WNK1, SRC, LIMK1, CAMK2G	103	515	20594	2.32942	1	1	1
GOTERM_MF_DIRECT	GO:0000166~nucleotide binding	16	14.8148	0.115664	SRPK2, TIA1, MKKS, ZFP638, SRC, AK1, LIMK1, HSPA14, SMC2, CLK1, PRKAR1A, WNK1, RCAN2, SRSF7, CAMK2G, RAPGEF3	98	1936	17446	1.47124	1	1	1
UP_KEYWORDS	Serine/threonine-protein kinase	5	4.62963	0.118889	SRPK2, CLK1, WNK1, LIMK1, CAMK2G	106	405	22680	2.64151	1	0.740771	0.685899
GOTERM_BP_DIRECT	GO:0016310~phosphorylation	7	6.48148	0.123427	SRPK2, CLK1, WNK1, SRC, AK1, LIMK1, CAMK2G	101	612	18082	2.04773	1	1	1
UP_SEQ_FEATURE	domain:Protein kinase	6	5.55556	0.126082	SRPK2, CLK1, WNK1, SRC, LIMK1, CAMK2G	96	502	18012	2.24253	1	1	0.994429
INTERPRO	IPR017441:Protein kinase, ATP binding site	5	4.62963	0.13196	SRPK2, CLK1, SRC, LIMK1, CAMK2G	103	394	20594	2.53733	1	1	1
UP_SEQ_FEATURE	nucleotide phosphate-binding region:ATP	9	8.33333	0.135452	SRPK2, CLK1, MKKS, WNK1, SRC, AK1, LIMK1, CAMK2G, SMC2	96	963	18012	1.7535	1	1	0.994429
INTERPRO	IPR011009:Protein kinase-like domain	6	5.55556	0.142093	SRPK2, CLK1, WNK1, SRC, LIMK1, CAMK2G	103	556	20594	2.15764	1	1	1
GOTERM_MF_DIRECT	GO:0004672~protein kinase activity	6	5.55556	0.173588	SRPK2, CLK1, WNK1, SRC, LIMK1, CAMK2G	98	531	17446	2.01153	1	1	1
UP_KEYWORDS	ATP-binding	10	9.25926	0.179883	SRPK2, CLK1, MKKS, WNK1, SRC, AK1, LIMK1, HSPA14, CAMK2G, SMC2	106	1363	22680	1.56979	1	0.882526	0.817154
UP_KEYWORDS	Nucleotide-binding	12	11.1111	0.187873	SRPK2, CLK1, MKKS, WNK1, SRC, PRKAR1A, AK1, LIMK1, HSPA14, CAMK2G, RAPGEF3, SMC2	106	1754	22680	1.46382	1	0.882526	0.817154
GOTERM_MF_DIRECT	GO:0016740~transferase activity	12	11.1111	0.193766	SRPK2, CLK1, WNK1, SRC, AK1, LIMK1, GXYLT1, DNMT3B, KMT5B, ZDHHC16, CAMK2G, ST3GAL3	98	1472	17446	1.45125	1	1	1
UP_SEQ_FEATURE	binding site:ATP	6	5.55556	0.194378	SRPK2, CLK1, WNK1, SRC, LIMK1, CAMK2G	96	583	18012	1.93096	1	1	0.994429
SMART	SM00220:S_TKc	5	4.62963	0.20432	SRPK2, CLK1, WNK1, LIMK1, CAMK2G	65	380	10425	2.11032	1	1	1
GOTERM_MF_DIRECT	GO:0004674~protein serine/threonine kinase activity	5	4.62963	0.21504	SRPK2, CLK1, WNK1, LIMK1, CAMK2G	98	428	17446	2.07968	1	1	1
INTERPRO	IPR008271:Serine/threonine-protein kinase, active site	4	3.7037	0.228463	SRPK2, CLK1, WNK1, CAMK2G	103	333	20594	2.4017	1	1	1
GOTERM_BP_DIRECT	GO:0035556~intracellular signal transduction	4	3.7037	0.381312	SRPK2, WNK1, SRC, RAPGEF3	101	400	18082	1.7903	1	1	1
GOTERM_MF_DIRECT	GO:0005524~ATP binding	10	9.25926	0.462643	SRPK2, CLK1, MKKS, WNK1, SRC, AK1, LIMK1, HSPA14, CAMK2G, SMC2	98	1507	17446	1.18129	1	1	1
UP_SEQ_FEATURE	active site:Proton acceptor	5	4.62963	0.518637	SRPK2, CLK1, WNK1, SRC, CAMK2G	96	710	18012	1.3213	1	1	0.994429
Annotation Cluster 10	Enrichment Score: 0.8310013224662308
Category	Term	Count	%	PValue	Genes	List Total	Pop Hits	Pop Total	Fold Enrichment	Bonferroni	Benjamini	FDR
UP_KEYWORDS	Cytoskeleton	10	9.25926	0.0608738	TPX2, MKKS, APC, MYOT, CEP57L1, SRC, EPB41L1, GAS2, CAMSAP1, BCL2L1	106	1073	22680	1.99406	0.999962	0.493077	0.456553
GOTERM_MF_DIRECT	GO:0008017~microtubule binding	4	3.7037	0.100456	APC, CEP57L1, GAS2, CAMSAP1	98	200	17446	3.56041	1	1	1
UP_KEYWORDS	Microtubule	4	3.7037	0.123956	TPX2, APC, CEP57L1, CAMSAP1	106	264	22680	3.24185	1	0.743734	0.688643
GOTERM_CC_DIRECT	GO:0005856~cytoskeleton	10	9.25926	0.134575	TPX2, MKKS, APC, MYOT, CEP57L1, SRC, EPB41L1, GAS2, CAMSAP1, BCL2L1	105	1113	19662	1.68245	1	1	1
GOTERM_CC_DIRECT	GO:0005874~microtubule	4	3.7037	0.249803	TPX2, APC, CEP57L1, CAMSAP1	105	327	19662	2.29061	1	1	1
GOTERM_CC_DIRECT	GO:0005813~centrosome	4	3.7037	0.405281	MKKS, APC, CEP57L1, BCL2L1	105	435	19662	1.7219	1	1	1
Annotation Cluster 11	Enrichment Score: 0.7825526172714592
Category	Term	Count	%	PValue	Genes	List Total	Pop Hits	Pop Total	Fold Enrichment	Bonferroni	Benjamini	FDR
UP_KEYWORDS	Ubl conjugation pathway	7	6.48148	0.0729271	CUL4A, RNF125, SENP5, FBXO38, DCUN1D1, TRIM37, BTRC	106	631	22680	2.37359	0.999995	0.512196	0.474256
GOTERM_MF_DIRECT	GO:0061630~ubiquitin protein ligase activity	4	3.7037	0.0993309	CUL4A, RNF125, TRIM37, BTRC	98	199	17446	3.5783	1	1	1
KEGG_PATHWAY	mmu04120:Ubiquitin mediated proteolysis	3	2.77778	0.188088	CUL4A, TRIM37, BTRC	44	142	7691	3.69286	1	1	1
GOTERM_MF_DIRECT	GO:0004842~ubiquitin-protein transferase activity	3	2.77778	0.543821	RNF125, TRIM37, BTRC	98	326	17446	1.63822	1	1	1
Annotation Cluster 12	Enrichment Score: 0.7684222421885191
Category	Term	Count	%	PValue	Genes	List Total	Pop Hits	Pop Total	Fold Enrichment	Bonferroni	Benjamini	FDR
GOTERM_CC_DIRECT	GO:0005913~cell-cell adherens junction	5	4.62963	0.0868651	APC, SRC, EPB41L1, EPS15, GIGYF2	105	316	19662	2.96293	1	1	1
GOTERM_MF_DIRECT	GO:0098641~cadherin binding involved in cell-cell adhesion	4	3.7037	0.202855	SRC, EPB41L1, EPS15, GIGYF2	98	279	17446	2.55226	1	1	1
GOTERM_BP_DIRECT	GO:0098609~cell-cell adhesion	3	2.77778	0.280997	EPB41L1, EPS15, GIGYF2	101	189	18082	2.84174	1	1	1
Annotation Cluster 13	Enrichment Score: 0.6129300783703949
Category	Term	Count	%	PValue	Genes	List Total	Pop Hits	Pop Total	Fold Enrichment	Bonferroni	Benjamini	FDR
UP_KEYWORDS	Cell cycle	6	5.55556	0.164971	TPX2, SENP5, TSG101, SRC, GAS2, SMC2	106	626	22680	2.05076	1	0.841688	0.779341
UP_KEYWORDS	Cell division	4	3.7037	0.247853	TPX2, SENP5, TSG101, SMC2	106	372	22680	2.30067	1	1	0.931677
GOTERM_BP_DIRECT	GO:0007049~cell cycle	6	5.55556	0.252699	TPX2, SENP5, TSG101, SRC, GAS2, SMC2	101	614	18082	1.74948	1	1	1
GOTERM_BP_DIRECT	GO:0051301~cell division	4	3.7037	0.342038	TPX2, SENP5, TSG101, SMC2	101	374	18082	1.91476	1	1	1
Annotation Cluster 14	Enrichment Score: 0.5899120837228946
Category	Term	Count	%	PValue	Genes	List Total	Pop Hits	Pop Total	Fold Enrichment	Bonferroni	Benjamini	FDR
KEGG_PATHWAY	mmu04144:Endocytosis	6	5.55556	0.0145451	H2-T22, TSG101, SRC, PSD3, VPS37C, EPS15	44	261	7691	4.01829	0.883962	0.427626	0.427626
GOTERM_CC_DIRECT	GO:0031902~late endosome membrane	3	2.77778	0.0791478	TSG101, VPS37C, VTI1A	105	88	19662	6.38377	1	1	1
GOTERM_CC_DIRECT	GO:0005768~endosome	5	4.62963	0.324837	TSG101, FKBP15, VPS37C, VTI1A, EPS15	105	544	19662	1.72111	1	1	1
GOTERM_CC_DIRECT	GO:0005769~early endosome	3	2.77778	0.336294	TSG101, FKBP15, EPS15	105	226	19662	2.48571	1	1	1
UP_KEYWORDS	Endosome	4	3.7037	0.337252	TSG101, FKBP15, VPS37C, EPS15	106	443	22680	1.93194	1	1	0.931677
UP_KEYWORDS	Protein transport	4	3.7037	0.501828	TSG101, VPS37C, VTI1A, EPS15	106	577	22680	1.48327	1	1	0.931677
UP_KEYWORDS	Transport	10	9.25926	0.522806	TSG101, FKBP15, VPS37C, VTI1A, CYBB, CACNA1D, CACNA1C, SRSF7, EPS15, SCN4B	106	1901	22680	1.12552	1	1	0.931677
GOTERM_BP_DIRECT	GO:0015031~protein transport	4	3.7037	0.640333	TSG101, VPS37C, VTI1A, EPS15	101	592	18082	1.20966	1	1	1
GOTERM_BP_DIRECT	GO:0006810~transport	10	9.25926	0.688644	TSG101, FKBP15, VPS37C, VTI1A, CYBB, CACNA1D, CACNA1C, SRSF7, EPS15, SCN4B	101	1822	18082	0.9826	1	1	1
Annotation Cluster 15	Enrichment Score: 0.4826342390638768
Category	Term	Count	%	PValue	Genes	List Total	Pop Hits	Pop Total	Fold Enrichment	Bonferroni	Benjamini	FDR
UP_KEYWORDS	Glycosyltransferase	3	2.77778	0.279665	GXYLT1, MGAT3, ST3GAL3	106	225	22680	2.85283	1	1	0.931677
GOTERM_MF_DIRECT	GO:0016757~transferase activity, transferring glycosyl groups	3	2.77778	0.322076	GXYLT1, MGAT3, ST3GAL3	98	208	17446	2.5676	1	1	1
UP_KEYWORDS	Signal-anchor	4	3.7037	0.33218	MYOF, GXYLT1, MGAT3, ST3GAL3	106	439	22680	1.94954	1	1	0.931677
UP_SEQ_FEATURE	topological domain:Lumenal	4	3.7037	0.392186	GXYLT1, MGAT3, ZDHHC16, ST3GAL3	96	427	18012	1.75761	1	1	0.994429
Annotation Cluster 16	Enrichment Score: 0.4546050426600302
Category	Term	Count	%	PValue	Genes	List Total	Pop Hits	Pop Total	Fold Enrichment	Bonferroni	Benjamini	FDR
GOTERM_MF_DIRECT	GO:0019901~protein kinase binding	6	5.55556	0.0944058	TPX2, APC, WNK1, SRC, ATG13, BCL2L1	98	434	17446	2.46111	1	1	1
GOTERM_BP_DIRECT	GO:0043065~positive regulation of apoptotic process	3	2.77778	0.555646	APC, SRC, BCL2L1	101	335	18082	1.60325	1	1	1
GOTERM_BP_DIRECT	GO:0043066~negative regulation of apoptotic process	3	2.77778	0.824875	APC, SRC, BCL2L1	101	566	18082	0.948921	1	1	1
Annotation Cluster 17	Enrichment Score: 0.36008920697641084
Category	Term	Count	%	PValue	Genes	List Total	Pop Hits	Pop Total	Fold Enrichment	Bonferroni	Benjamini	FDR
INTERPRO	IPR012677:Nucleotide-binding, alpha-beta plait	4	3.7037	0.163127	TIA1, ZFP638, RCAN2, SRSF7	103	281	20594	2.84615	1	1	1
INTERPRO	IPR000504:RNA recognition motif domain	3	2.77778	0.33565	TIA1, ZFP638, SRSF7	103	241	20594	2.4889	1	1	1
SMART	SM00360:RRM	3	2.77778	0.412148	TIA1, ZFP638, SRSF7	65	229	10425	2.10111	1	1	1
GOTERM_MF_DIRECT	GO:0044822~poly(A) RNA binding	8	7.40741	0.424924	SRPK2, TIA1, WDR36, ZNFX1, ZFP638, PPHLN1, SRSF7, GIGYF2	98	1113	17446	1.27957	1	1	1
UP_KEYWORDS	RNA-binding	3	2.77778	0.770723	TIA1, ZFP638, SRSF7	106	601	22680	1.06803	1	1	0.931677
GOTERM_MF_DIRECT	GO:0003723~RNA binding	3	2.77778	0.93495	TIA1, ZFP638, SRSF7	98	780	17446	0.684694	1	1	1
Annotation Cluster 18	Enrichment Score: 0.35899522735191386
Category	Term	Count	%	PValue	Genes	List Total	Pop Hits	Pop Total	Fold Enrichment	Bonferroni	Benjamini	FDR
UP_KEYWORDS	Mitochondrion inner membrane	3	2.77778	0.329151	SRC, BCL2L1, LETM2	106	254	22680	2.52711	1	1	0.931677
GOTERM_CC_DIRECT	GO:0005743~mitochondrial inner membrane	4	3.7037	0.336179	HMGCL, SRC, BCL2L1, LETM2	105	387	19662	1.93547	1	1	1
UP_KEYWORDS	Transit peptide	4	3.7037	0.421383	HMGCL, D2HGDH, MMADHC, LETM2	106	510	22680	1.67814	1	1	0.931677
UP_SEQ_FEATURE	transit peptide:Mitochondrion	4	3.7037	0.488134	HMGCL, D2HGDH, MMADHC, LETM2	96	496	18012	1.5131	1	1	0.994429
UP_KEYWORDS	Mitochondrion	6	5.55556	0.545666	HMGCL, SRC, D2HGDH, MMADHC, BCL2L1, LETM2	106	1058	22680	1.2134	1	1	0.931677
GOTERM_CC_DIRECT	GO:0005739~mitochondrion	10	9.25926	0.564834	HMGCL, ALDH1L1, SRC, CYP1A1, CYBB, D2HGDH, ATG13, MMADHC, BCL2L1, LETM2	105	1721	19662	1.08807	1	1	1
Annotation Cluster 19	Enrichment Score: 0.2540092423809605
Category	Term	Count	%	PValue	Genes	List Total	Pop Hits	Pop Total	Fold Enrichment	Bonferroni	Benjamini	FDR
UP_KEYWORDS	Developmental protein	6	5.55556	0.473776	NRP2, DACH1, PDGFD, SMOC1, PLXNB2, CAMK2G	106	976	22680	1.31534	1	1	0.931677
UP_KEYWORDS	Differentiation	4	3.7037	0.578461	SRPK2, NRP2, SMOC1, CAMK2G	106	646	22680	1.32484	1	1	0.931677
GOTERM_BP_DIRECT	GO:0030154~cell differentiation	5	4.62963	0.631139	SRPK2, NRP2, TSG101, SMOC1, CAMK2G	101	780	18082	1.14763	1	1	1
Annotation Cluster 20	Enrichment Score: 0.22254829074620971
Category	Term	Count	%	PValue	Genes	List Total	Pop Hits	Pop Total	Fold Enrichment	Bonferroni	Benjamini	FDR
GOTERM_MF_DIRECT	GO:0003824~catalytic activity	4	3.7037	0.500058	HMGCL, ALDH1L1, CYP1A1, D2HGDH	98	479	17446	1.4866	1	1	1
GOTERM_CC_DIRECT	GO:0005739~mitochondrion	10	9.25926	0.564834	HMGCL, ALDH1L1, SRC, CYP1A1, CYBB, D2HGDH, ATG13, MMADHC, BCL2L1, LETM2	105	1721	19662	1.08807	1	1	1
UP_KEYWORDS	Oxidoreductase	4	3.7037	0.571021	ALDH1L1, CYP1A1, CYBB, D2HGDH	106	639	22680	1.33936	1	1	0.931677
GOTERM_MF_DIRECT	GO:0016491~oxidoreductase activity	4	3.7037	0.657568	ALDH1L1, CYP1A1, CYBB, D2HGDH	98	604	17446	1.17894	1	1	1
GOTERM_BP_DIRECT	GO:0055114~oxidation-reduction process	4	3.7037	0.72732	ALDH1L1, CYP1A1, CYBB, D2HGDH	101	676	18082	1.05935	1	1	1
Annotation Cluster 21	Enrichment Score: 0.1405045270420073
Category	Term	Count	%	PValue	Genes	List Total	Pop Hits	Pop Total	Fold Enrichment	Bonferroni	Benjamini	FDR
GOTERM_CC_DIRECT	GO:0016020~membrane	42	38.8889	0.235718	NRP2, TSG101, CD83, FKBP15, SRC, GXYLT1, CACNA1D, CACNA1C, HSPA14, GIGYF2, LETM2, LMBR1, PDGFD, PSD3, MGAT3, VTI1A, MBP, EPS15, CAMK2G, ST3GAL3, GTF2I, PLA2G4E, LIMK1, MYOF, VPS37C, CYBB, ZDHHC16, MPEG1, RNF125, ARMCX2, APC, PRKAR1A, WNK1, MYOT, CYP1A1, GAS2, MAL, PLXNB2, SCN4B, RAPGEF3, BCL2L1, GPR19	105	6998	19662	1.12386	1	1	1
UP_SEQ_FEATURE	topological domain:Cytoplasmic	16	14.8148	0.564615	NRP2, CD83, MYOF, GXYLT1, CYBB, CACNA1D, CACNA1C, ZDHHC16, MPEG1, LMBR1, VTI1A, MGAT3, MAL, SCN4B, GPR19, ST3GAL3	96	2880	18012	1.04236	1	1	0.994429
UP_SEQ_FEATURE	topological domain:Extracellular	11	10.1852	0.766712	LMBR1, NRP2, CD83, MYOF, MAL, CYBB, CACNA1D, CACNA1C, SCN4B, MPEG1, GPR19	96	2256	18012	0.914838	1	1	0.994429
UP_KEYWORDS	Membrane	37	34.2593	0.827608	NRP2, H2-T22, TSG101, CD83, SRC, GXYLT1, CACNA1D, CACNA1C, LETM2, LMBR1, PSD3, MGAT3, VTI1A, MBP, EPS15, CAMK2G, ST3GAL3, ZFP950, PLA2G4E, MYOF, VPS37C, CYBB, ZDHHC16, MPEG1, RNF125, ARMCX2, APC, PRKAR1A, MYOT, CYP1A1, GAS2, MAL, PLXNB2, SCN4B, RAPGEF3, BCL2L1, GPR19	106	8683	22680	0.911736	1	1	0.931677
UP_SEQ_FEATURE	transmembrane region	19	17.5926	0.899503	NRP2, CD83, MYOF, GXYLT1, CYBB, CACNA1D, CACNA1C, ZDHHC16, MPEG1, LETM2, LMBR1, ARMCX2, VTI1A, MGAT3, MAL, SCN4B, GPR19, BCL2L1, ST3GAL3	96	4312	18012	0.826734	1	1	0.994429
UP_KEYWORDS	Transmembrane helix	22	20.3704	0.994709	NRP2, H2-T22, ZFP950, CD83, MYOF, GXYLT1, CYBB, CACNA1D, CACNA1C, ZDHHC16, MPEG1, LETM2, LMBR1, ARMCX2, VTI1A, MGAT3, MAL, PLXNB2, SCN4B, GPR19, BCL2L1, ST3GAL3	106	6938	22680	0.678462	1	1	0.994709
UP_KEYWORDS	Transmembrane	22	20.3704	0.994948	NRP2, H2-T22, ZFP950, CD83, MYOF, GXYLT1, CYBB, CACNA1D, CACNA1C, ZDHHC16, MPEG1, LETM2, LMBR1, ARMCX2, VTI1A, MGAT3, MAL, PLXNB2, SCN4B, GPR19, BCL2L1, ST3GAL3	106	6955	22680	0.676804	1	1	0.994948
GOTERM_CC_DIRECT	GO:0016021~integral component of membrane	22	20.3704	0.999683	NRP2, H2-T22, ZFP950, CD83, MYOF, GXYLT1, CYBB, CACNA1D, CACNA1C, ZDHHC16, MPEG1, LETM2, LMBR1, ARMCX2, VTI1A, MGAT3, MAL, PLXNB2, SCN4B, GPR19, BCL2L1, ST3GAL3	105	6878	19662	0.598961	1	1	1
Annotation Cluster 22	Enrichment Score: 0.11418376428217444
Category	Term	Count	%	PValue	Genes	List Total	Pop Hits	Pop Total	Fold Enrichment	Bonferroni	Benjamini	FDR
UP_KEYWORDS	Immunoglobulin domain	3	2.77778	0.655763	CD83, MYOT, SCN4B	106	481	22680	1.33448	1	1	0.931677
INTERPRO	IPR003599:Immunoglobulin subtype	3	2.77778	0.730587	CD83, MYOT, SCN4B	103	518	20594	1.15796	1	1	1
INTERPRO	IPR013783:Immunoglobulin-like fold	5	4.62963	0.800226	H2-T22, CD83, MYOT, PLXNB2, SCN4B	103	1099	20594	0.909653	1	1	1
SMART	SM00409:IG	3	2.77778	0.834317	CD83, MYOT, SCN4B	65	518	10425	0.928868	1	1	1
INTERPRO	IPR007110:Immunoglobulin-like domain	4	3.7037	0.839689	H2-T22, CD83, MYOT, SCN4B	103	920	20594	0.869312	1	1	1
Annotation Cluster 23	Enrichment Score: 0.08681453453551131
Category	Term	Count	%	PValue	Genes	List Total	Pop Hits	Pop Total	Fold Enrichment	Bonferroni	Benjamini	FDR
GOTERM_CC_DIRECT	GO:0045202~synapse	3	2.77778	0.750874	APC, PSD3, BCL2L1	105	505	19662	1.11242	1	1	1
UP_KEYWORDS	Cell junction	3	2.77778	0.814688	APC, PSD3, BCL2L1	106	661	22680	0.971084	1	1	0.931677
GOTERM_CC_DIRECT	GO:0030054~cell junction	3	2.77778	0.897425	APC, PSD3, BCL2L1	105	718	19662	0.782411	1	1	1
Annotation Cluster 24	Enrichment Score: 0.0843328024964705
Category	Term	Count	%	PValue	Genes	List Total	Pop Hits	Pop Total	Fold Enrichment	Bonferroni	Benjamini	FDR
UP_KEYWORDS	Disulfide bond	16	14.8148	0.482151	NRP2, POSTN, H2-T22, CD83, CPXM2, CACNA1D, CACNA1C, HMGCL, PRKAR1A, PDGFD, SMOC1, PLXNB2, IKBKG, SCN4B, GPR19, ST3GAL3	106	3124	22680	1.09584	1	1	0.931677
UP_KEYWORDS	Glycoprotein	16	14.8148	0.793288	NRP2, POSTN, CD83, CPXM2, GXYLT1, CYBB, CACNA1C, MPEG1, PDGFD, SMOC1, CYP1A1, MGAT3, PLXNB2, SCN4B, GPR19, ST3GAL3	106	3815	22680	0.897352	1	1	0.931677
UP_SEQ_FEATURE	disulfide bond	11	10.1852	0.869066	POSTN, NRP2, CD83, CPXM2, PRKAR1A, PDGFD, SMOC1, IKBKG, SCN4B, GPR19, ST3GAL3	96	2510	18012	0.822261	1	1	0.994429
UP_SEQ_FEATURE	glycosylation site:N-linked (GlcNAc...)	14	12.963	0.953255	NRP2, POSTN, CD83, CPXM2, GXYLT1, CYBB, CACNA1C, MPEG1, PDGFD, SMOC1, MGAT3, SCN4B, GPR19, ST3GAL3	96	3563	18012	0.73723	1	1	0.994429
UP_KEYWORDS	Signal	14	12.963	0.985707	NRP2, POSTN, H2-T22, CD83, CPXM2, MPEG1, CUL4A, ZNFX1, WNK1, PDGFD, SMOC1, PLXNB2, D2HGDH, SCN4B	106	4543	22680	0.65936	1	1	0.985707
UP_SEQ_FEATURE	signal peptide	8	7.40741	0.998573	POSTN, NRP2, CD83, CPXM2, PDGFD, SMOC1, SCN4B, MPEG1	96	3124	18012	0.480474	1	1	0.998573
Annotation Cluster 25	Enrichment Score: 0.01401015952209719
Category	Term	Count	%	PValue	Genes	List Total	Pop Hits	Pop Total	Fold Enrichment	Bonferroni	Benjamini	FDR
UP_SEQ_FEATURE	disulfide bond	11	10.1852	0.869066	POSTN, NRP2, CD83, CPXM2, PRKAR1A, PDGFD, SMOC1, IKBKG, SCN4B, GPR19, ST3GAL3	96	2510	18012	0.822261	1	1	0.994429
UP_KEYWORDS	Secreted	4	3.7037	0.986692	POSTN, CPXM2, PDGFD, SMOC1	106	1685	22680	0.507922	1	1	0.986692
GOTERM_CC_DIRECT	GO:0005576~extracellular region	4	3.7037	0.996279	POSTN, CPXM2, PDGFD, SMOC1	105	1753	19662	0.427284	1	1	1
GOTERM_CC_DIRECT	GO:0005615~extracellular space	3	2.77778	0.997595	POSTN, CPXM2, PDGFD	105	1504	19662	0.373518	1	1	1
UP_SEQ_FEATURE	signal peptide	8	7.40741	0.998573	POSTN, NRP2, CD83, CPXM2, PDGFD, SMOC1, SCN4B, MPEG1	96	3124	18012	0.480474	1	1	0.998573

## Sheet: b) Ingenuity Pathways
Table S3b. Summary of IPA Pathway Analyses in GF Mice in Room Air
b) Ingenuity Canonical Pathways:
Ingenuity Canonical Pathways	p-value	Ratio	z-score	Molecules
Synaptic Long Term Potentiation	0.00416869	0.0482		CACNA1C,CAMK2G,PRKAR1A,RAPGEF3
Myc Mediated Apoptosis Signaling	0.0060256	0.0638		BCL2L1,IKBKG,PRKAR1A
Role of NFAT in Cardiac Hypertrophy	0.01	0.0301	0.447	CACNA1C,CAMK2G,PRKAR1A,RCAN2,SRC
Primary Immunodeficiency Signaling	0.011749	0.0952		DCLRE1C,IKBKG
Necroptosis Signaling Pathway	0.0131826	0.0345	0	CAMK2G,CYBB,IKBKG,PLA2G4E
Aryl Hydrocarbon Receptor Signaling	0.0151356	0.0331		ALDH1L1,CYP1A1,NFIB,SRC
Neuropathic Pain Signaling In Dorsal Horn Neurons	0.0169824	0.0435		CAMK2G,PRKAR1A,SRC
GNRH Signaling	0.018197	0.0312		CACNA1C,CAMK2G,PRKAR1A,SRC
Wnt/β-catenin Signaling	0.0223872	0.0294	-1	APC,BTRC,SOX17,SRC
G-Protein Coupled Receptor Signaling	0.0263027	0.0235		CAMK2G,IKBKG,PRKAR1A,RAPGEF3,SRC
Calcium Signaling	0.0275423	0.0276		CACNA1C,CAMK2G,PRKAR1A,RCAN2
Apoptosis Signaling	0.0275423	0.0361		BCL2L1,GAS2,IKBKG
G Beta Gamma Signaling	0.0301995	0.0349		CACNA1C,PRKAR1A,SRC
Gαs Signaling	0.0323594	0.0341		PRKAR1A,RAPGEF3,SRC
Molecular Mechanisms of Cancer	0.0338844	0.0196		APC,BCL2L1,CAMK2G,PRKAR1A,RAPGEF3,SRC
Sperm Motility	0.0363078	0.0253		CLK1,PLA2G4E,PRKAR1A,SRC
ERK/MAPK Signaling	0.0363078	0.0253	0	PLA2G4E,PRKAR1A,RAPGEF3,SRC
Androgen Signaling	0.042658	0.0306		CACNA1C,PRKAR1A,SRC
IL-8 Signaling	0.042658	0.024	0	BCL2L1,CYBB,IKBKG,SRC
cAMP-mediated signaling	0.0467735	0.0233	0	CAMK2G,PRKAR1A,RAPGEF3,SRC
Insulin Secretion Signaling Pathway	0.0467735	0.0233	0	CACNA1C,CAMK2G,PRKAR1A,SRC
Lymphotoxin β Receptor Signaling	0.0467735	0.0455		BCL2L1,IKBKG
PKCθ Signaling in T Lymphocytes	0.047863	0.0291		CACNA1C,CAMK2G,IKBKG
Opioid Signaling Pathway	0.047863	0.0231	0	CACNA1C,CAMK2G,PRKAR1A,SRC
Netrin Signaling	0.0489779	0.0444		CACNA1C,PRKAR1A
Role of Macrophages, Fibroblasts and Endothelial Cells in Rheumatoid Arthritis	0.0489779	0.0198		APC,CAMK2G,IKBKG,PDGFD,SRC
CD27 Signaling in Lymphocytes	0.0512861	0.0435		BCL2L1,IKBKG
Leucine Degradation I	0.0537032	0.143		HMGCL
Remodeling of Epithelial Adherens Junctions	0.0549541	0.0417		APC,SRC
Ovarian Cancer Signaling	0.0616595	0.0263		APC,PRKAR1A,SRC
DNA Double-Strand Break Repair by Non-Homologous End Joining	0.0616595	0.125		DCLRE1C
Ketogenesis	0.0616595	0.125		HMGCL
Pyrimidine Deoxyribonucleotides De Novo Biosynthesis I	0.0691831	0.111		AK1
Melatonin Signaling	0.0707946	0.0364		CAMK2G,PRKAR1A
Glioblastoma Multiforme Signaling	0.0724436	0.0246		APC,PDGFD,SRC
Induction of Apoptosis by HIV1	0.074131	0.0351		BCL2L1,IKBKG
Xenobiotic Metabolism PXR Signaling Pathway	0.0812831	0.0234		ALDH1L1,CAMK2G,PRKAR1A
Small Cell Lung Cancer Signaling	0.0812831	0.0333		BCL2L1,IKBKG
ERK5 Signaling	0.0812831	0.0333		SRC,WNK1
Chemokine Signaling	0.0812831	0.0333		CAMK2G,SRC
GM-CSF Signaling	0.0812831	0.0333		BCL2L1,CAMK2G
Colorectal Cancer Metastasis Signaling	0.0812831	0.0192	-1	APC,BCL2L1,PRKAR1A,SRC
Xenobiotic Metabolism CAR Signaling Pathway	0.0831764	0.0231		ALDH1L1,CYP1A1,SRC
Macropinocytosis Signaling	0.0831764	0.0328		PDGFD,SRC
Xenobiotic Metabolism AHR Signaling Pathway	0.0891251	0.0317		ALDH1L1,CYP1A1
B Cell Receptor Signaling	0.0933254	0.0219		BCL2L1,CAMK2G,IKBKG
Amyotrophic Lateral Sclerosis Signaling	0.0954993	0.0303		BCL2L1,CACNA1C
Leukocyte Extravasation Signaling	0.102094	0.0211		CYBB,RAPGEF3,SRC
PDGF Signaling	0.103039	0.029		PDGFD,SRC
Apelin Adipocyte Signaling Pathway	0.103039	0.029		CYBB,PRKAR1A
VEGF Family Ligand-Receptor Interactions	0.105925	0.0286		NRP2,PLA2G4E
PEDF Signaling	0.105925	0.0286		BCL2L1,IKBKG
Hepatic Fibrosis Signaling Pathway	0.106905	0.0157	0.447	CACNA1C,CYBB,IKBKG,PDGFD,PRKAR1A
GPCR-Mediated Nutrient Sensing in Enteroendocrine Cells	0.110917	0.0278		CACNA1C,PRKAR1A
Melanocyte Development and Pigmentation Signaling	0.11298	0.0274		PRKAR1A,SRC
Clathrin-mediated Endocytosis Signaling	0.11508	0.02		PDGFD,SRC,TSG101
Antioxidant Action of Vitamin C	0.12106	0.0263		IKBKG,PLA2G4E
Death Receptor Signaling	0.12106	0.0263		GAS2,IKBKG
VEGF Signaling	0.12106	0.0263		BCL2L1,SRC
Glucocorticoid Receptor Signaling	0.121899	0.0151		BCL2L1,IKBKG,PLA2G4E,SRC,TSG101
RANK Signaling in Osteoclasts	0.12388	0.026		IKBKG,SRC
Polyamine Regulation in Colon Cancer	0.125893	0.0588		APC
IL-1 Signaling	0.129122	0.0253		IKBKG,PRKAR1A
Endocannabinoid Neuronal Synapse Pathway	0.13213	0.025		CACNA1C,PRKAR1A
Cellular Effects of Sildenafil (Viagra)	0.137088	0.0244		CACNA1C,PRKAR1A
Nitric Oxide Signaling in the Cardiovascular System	0.137088	0.0244		CACNA1C,PRKAR1A
iCOS-iCOSL Signaling in T Helper Cells	0.139959	0.0241		CAMK2G,IKBKG
Chronic Myeloid Leukemia Signaling	0.141906	0.0238		BCL2L1,IKBKG
Inhibition of ARE-Mediated mRNA Degradation Pathway	0.141906	0.0238		PRKAR1A,TIA1
Bupropion Degradation	0.146893	0.05		CYP1A1
Phagosome Maturation	0.151008	0.023		CYBB,TSG101
IL-15 Production	0.155955	0.0225		CLK1,SRC
Gustation Pathway	0.155955	0.0225		CACNA1C,PRKAR1A
Reelin Signaling in Neurons	0.162181	0.022		CAMK2G,SRC
Glioma Signaling	0.162181	0.022		CAMK2G,PDGFD
PPAR Signaling	0.164059	0.0217		IKBKG,PDGFD
14-3-3-mediated Signaling	0.167109	0.0215		SRC,SRPK2
Role of Tissue Factor in Cancer	0.167109	0.0215		BCL2L1,SRC
Acetone Degradation I (to Methylglyoxal)	0.167109	0.0435		CYP1A1
Role of PKR in Interferon Induction and Antiviral Response	0.169824	0.0213		IKBKG,PDGFD
Cdc42 Signaling	0.172982	0.0211		APC,SRC
Endocannabinoid Developing Neuron Pathway	0.172982	0.0211		PRKAR1A,SRC
Phototransduction Pathway	0.174181	0.0417		PRKAR1A
Role of Osteoblasts, Osteoclasts and Chondrocytes in Rheumatoid Arthritis	0.176198	0.0164		APC,IKBKG,SRC
White Adipose Tissue Browning Pathway	0.176198	0.0208		CACNA1C,PRKAR1A
Atherosclerosis Signaling	0.179061	0.0206		PDGFD,PLA2G4E
Cardiac β-adrenergic Signaling	0.179061	0.0206		CACNA1C,PRKAR1A
Phospholipase C Signaling	0.179887	0.0162		PLA2G4E,RAPGEF3,SRC
Pyrimidine Ribonucleotides De Novo Biosynthesis	0.179887	0.04		AK1
Pyrimidine Ribonucleotides Interconversion	0.179887	0.04		AK1
Sonic Hedgehog Signaling	0.179887	0.04		PRKAR1A
Gαi Signaling	0.181134	0.0204		PRKAR1A,SRC
Semaphorin Neuronal Repulsive Signaling Pathway	0.181134	0.0204		NRP2,PRKAR1A
Role of RIG1-like Receptors in Antiviral Innate Immunity	0.187068	0.0385		IKBKG
TNFR2 Signaling	0.187068	0.0385		IKBKG
nNOS Signaling in Skeletal Muscle Cells	0.187068	0.0385		CACNA1C
Cardiac Hypertrophy Signaling (Enhanced)	0.195884	0.0128	-0.447	CACNA1C,CAMK2G,CYBB,IKBKG,PRKAR1A
Synaptogenesis Signaling Pathway	0.195884	0.0155		CAMK2G,PRKAR1A,SRC
PI3K Signaling in B Lymphocytes	0.199067	0.0192		CAMK2G,IKBKG
MIF-mediated Glucocorticoid Regulation	0.211836	0.0333		PLA2G4E
Nicotine Degradation III	0.211836	0.0333		CYP1A1
Melatonin Degradation I	0.211836	0.0333		CYP1A1
Estrogen Biosynthesis	0.211836	0.0333		CYP1A1
Corticotropin Releasing Hormone Signaling	0.212814	0.0183		CACNA1C,PRKAR1A
Gα12/13 Signaling	0.212814	0.0183		IKBKG,SRC
4-1BB Signaling in T Lymphocytes	0.217771	0.0323		IKBKG
Human Embryonic Stem Cell Pluripotency	0.22182	0.0179		APC,PDGFD
Mechanisms of Viral Exit from Host Cells	0.224905	0.0312		TSG101
TWEAK Signaling	0.224905	0.0312		IKBKG
Nicotine Degradation II	0.224905	0.0312		CYP1A1
Type II Diabetes Mellitus Signaling	0.230144	0.0174		CACNA1C,IKBKG
Docosahexaenoic Acid (DHA) Signaling	0.231206	0.0303		BCL2L1
OX40 Signaling Pathway	0.231206	0.0303		BCL2L1
Superpathway of Melatonin Degradation	0.231206	0.0303		CYP1A1
Xenobiotic Metabolism Signaling	0.231206	0.0143		ALDH1L1,CAMK2G,CYP1A1
Dopamine-DARPP32 Feedback in cAMP Signaling	0.236048	0.0171		CACNA1C,PRKAR1A
IL-17A Signaling in Fibroblasts	0.237137	0.0294		IKBKG
Factors Promoting Cardiogenesis in Vertebrates	0.238781	0.0169		APC,CAMK2G
PTEN Signaling	0.242103	0.0168		BCL2L1,IKBKG
Autophagy	0.24322	0.0286		ATG13
Epithelial Adherens Junction Signaling	0.244906	0.0167		APC,SRC
Synaptic Long Term Depression	0.251189	0.0164		CACNA1C,PLA2G4E
Tec Kinase Signaling	0.254097	0.0163		GTF2I,SRC
Endocannabinoid Cancer Inhibition Pathway	0.254097	0.0163		PRKAR1A,SRC
Cell Cycle: G2/M DNA Damage Checkpoint Regulation	0.25527	0.027		BTRC
Role of NFAT in Regulation of the Immune Response	0.25704	0.0161		IKBKG,RCAN2
MIF Regulation of Innate Immunity	0.261216	0.0263		PLA2G4E
B Cell Activating Factor Signaling	0.261216	0.0263		IKBKG
April Mediated Signaling	0.261216	0.0263		IKBKG
Phospholipases	0.261216	0.0263		PLA2G4E
Apelin Pancreas Signaling Pathway	0.261216	0.0263		PRKAR1A
PFKFB4 Signaling Pathway	0.267301	0.0256		PRKAR1A
Neuroinflammation Signaling Pathway	0.269153	0.0132		CYBB,IKBKG,PLA2G4E
Erythropoietin Signaling	0.283139	0.015		BCL2L1,SRC
Endothelin-1 Signaling	0.283139	0.015		PLA2G4E,SRC
TNFR1 Signaling	0.283792	0.0238		IKBKG
Amyloid Processing	0.283792	0.0238		PRKAR1A
FAT10 Cancer Signaling Pathway	0.283792	0.0238		IKBKG
Axonal Guidance Signaling	0.285102	0.0117		NRP2,PDGFD,PLXNB2,PRKAR1A
Maturity Onset Diabetes of Young (MODY) Signaling	0.289734	0.0233		CACNA1C
iNOS Signaling	0.289734	0.0233		IKBKG
Activation of IRF by Cytosolic Pattern Recognition Receptors	0.295121	0.0227		IKBKG
Sertoli Cell-Sertoli Cell Junction Signaling	0.295121	0.0146		PRKAR1A,SRC
Gap Junction Signaling	0.297852	0.0145		PRKAR1A,SRC
GPCR-Mediated Integration of Enteroendocrine Signaling Exemplified by an L Cell	0.301301	0.0222		PRKAR1A
FcγRIIB Signaling in B Lymphocytes	0.306196	0.0217		CACNA1C
UVC-Induced MAPK Signaling	0.306196	0.0217		SRC
Role of Wnt/GSK-3β Signaling in the Pathogenesis of Influenza	0.311889	0.0213		APC
Estrogen Receptor Signaling	0.319154	0.012		CACNA1C,PRKAR1A,SRC
Role of BRCA1 in DNA Damage Response	0.322849	0.0204		UIMC1
Production of Nitric Oxide and Reactive Oxygen Species in Macrophages	0.327341	0.0135		CYBB,IKBKG
Ephrin Receptor Signaling	0.327341	0.0135		PDGFD,SRC
EGF Signaling	0.328095	0.02		SRC
GABA Receptor Signaling	0.328095	0.02		CACNA1C
Eicosanoid Signaling	0.334195	0.0196		PLA2G4E
PPARα/RXRα Activation	0.335738	0.0132		IKBKG,PRKAR1A
NF-κB Signaling	0.335738	0.0132		BTRC,IKBKG
Agrin Interactions at Neuromuscular Junction	0.338844	0.0192		SRC
Thrombin Signaling	0.341979	0.0131		CAMK2G,SRC
Regulation of the Epithelial-Mesenchymal Transition Pathway	0.346737	0.0129		APC,PDGFD
Basal Cell Carcinoma Signaling	0.34914	0.0185		APC
Crosstalk between Dendritic Cells and Natural Killer Cells	0.34914	0.0185		CAMK2G
Regulation Of The Epithelial Mesenchymal Transition By Growth Factors Pathway	0.353183	0.0127		IKBKG,PDGFD
CD40 Signaling	0.353997	0.0182		IKBKG
NER Pathway	0.353997	0.0182		CUL4A
Protein Kinase A Signaling	0.355631	0.0112		CAMK2G,CDC14B,PRKAR1A
RAR Activation	0.358922	0.0126		PRKAR1A,SRC
Leptin Signaling in Obesity	0.359749	0.0179		PRKAR1A
Regulation of Cellular Mechanics by Calpain Protease	0.359749	0.0179		SRC
Hepatic Cholestasis	0.362243	0.0125		IKBKG,PRKAR1A
Antiproliferative Role of Somatostatin Receptor 2	0.364754	0.0175		SRC
Estrogen-Dependent Breast Cancer Signaling	0.364754	0.0175		SRC
Cell Cycle: G1/S Checkpoint Regulation	0.364754	0.0175		BTRC
Caveolar-mediated Endocytosis Signaling	0.369828	0.0172		SRC
Angiopoietin Signaling	0.369828	0.0172		IKBKG
Dopamine Receptor Signaling	0.369828	0.0172		PRKAR1A
PI3K/AKT Signaling	0.37325	0.0122		BCL2L1,IKBKG
CREB Signaling in Neurons	0.379315	0.0102	0	CACNA1C,CAMK2G,GPR19,PRKAR1A
PXR/RXR Activation	0.380189	0.0167		PRKAR1A
IL-17A Signaling in Airway Cells	0.380189	0.0167		IKBKG
Salvage Pathways of Pyrimidine Ribonucleotides	0.380189	0.0167		AK1
Breast Cancer Regulation by Stathmin1	0.382825	0.0101	1	CAMK2G,GPR19,PRKAR1A,TSG101
HIF1α Signaling	0.383707	0.0119		CAMK2G,CYBB
IL-10 Signaling	0.384592	0.0164		IKBKG
Neuroprotective Role of THOP1 in Alzheimer's Disease	0.384592	0.0164		PRKAR1A
AMPK Signaling	0.392645	0.0117		AK1,PRKAR1A
IL-15 Signaling	0.39355	0.0159		BCL2L1
Role of MAPK Signaling in the Pathogenesis of Influenza	0.39355	0.0159		PLA2G4E
HIPPO signaling	0.39355	0.0159		BTRC
JAK/Stat Signaling	0.39355	0.0159		BCL2L1
Actin Cytoskeleton Signaling	0.396278	0.0116		APC,PDGFD
CCR5 Signaling in Macrophages	0.399025	0.0156		CACNA1C
Cyclins and Cell Cycle Regulation	0.403645	0.0154		BTRC
NF-κB Activation by Viruses	0.409261	0.0152		IKBKG
UVA-Induced MAPK Signaling	0.409261	0.0152		BCL2L1
Cardiac Hypertrophy Signaling	0.412098	0.0112		CACNA1C,PRKAR1A
Regulation Of The Epithelial Mesenchymal Transition In Development Pathway	0.41783	0.0147		APC
Toll-like Receptor Signaling	0.422669	0.0145		IKBKG
LPS-stimulated MAPK Signaling	0.435512	0.0139		IKBKG
PD-1, PD-L1 cancer immunotherapy pathway	0.435512	0.0139		BCL2L1
TR/RXR Activation	0.440555	0.0137		RCAN2
BMP signaling pathway	0.440555	0.0137		PRKAR1A
α-Adrenergic Signaling	0.444631	0.0135		PRKAR1A
Regulation of IL-2 Expression in Activated and Anergic T Lymphocytes	0.444631	0.0135		IKBKG
MSP-RON Signaling In Macrophages Pathway	0.444631	0.0135		IKBKG
Systemic Lupus Erythematosus In B Cell Signaling Pathway	0.447713	0.0105		BCL2L1,SRC
Fcγ Receptor-mediated Phagocytosis in Macrophages and Monocytes	0.459198	0.013		SRC
T Cell Receptor Signaling	0.463447	0.0128		IKBKG
Virus Entry via Endocytic Pathways	0.466659	0.0127		SRC
Sumoylation Pathway	0.466659	0.0127		SENP5
FAK Signaling	0.470977	0.0125		SRC
p53 Signaling	0.479733	0.0122		BCL2L1
Paxillin Signaling	0.479733	0.0122		SRC
CDK5 Signaling	0.484172	0.012		PRKAR1A
Neuregulin Signaling	0.487528	0.0119		SRC
Sphingosine-1-phosphate Signaling	0.487528	0.0119		PDGFD
PAK Signaling	0.487528	0.0119		PDGFD
Sirtuin Signaling Pathway	0.49204	0.00962		ATG13,ZBTB14
Senescence Pathway	0.49545	0.00957		CACNA1C,IKBKG
Type I Diabetes Mellitus Signaling	0.49545	0.0116		IKBKG
Mouse Embryonic Stem Cell Pluripotency	0.49545	0.0116		APC
RhoA Signaling	0.500035	0.0115		NRP2
Fc Epsilon RI Signaling	0.508159	0.0112		PLA2G4E
CD28 Signaling in T Helper Cells	0.511682	0.0111		IKBKG
NGF Signaling	0.511682	0.0111		IKBKG
IGF-1 Signaling	0.519996	0.0109		PRKAR1A
Pancreatic Adenocarcinoma Signaling	0.5236	0.0108		BCL2L1
Role of NANOG in Mammalian Embryonic Stem Cell Pluripotency	0.52723	0.0106		APC
CCR3 Signaling in Eosinophils	0.530884	0.0105		PLA2G4E
Cholecystokinin/Gastrin-mediated Signaling	0.530884	0.0105		SRC
p38 MAPK Signaling	0.534564	0.0104		PLA2G4E
Rac Signaling	0.539511	0.0103		CYBB
fMLP Signaling in Neutrophils	0.542001	0.0102		CYBB
Renin-Angiotensin Signaling	0.542001	0.0102		PRKAR1A
P2Y Purigenic Receptor Signaling Pathway	0.542001	0.0102		PRKAR1A
p70S6K Signaling	0.55335	0.0099		SRC
Iron homeostasis signaling pathway	0.557186	0.0098		BTRC
IL-12 Signaling and Production in Macrophages	0.559758	0.00971		IKBKG
Insulin Receptor Signaling	0.578096	0.00926		PRKAR1A
MSP-RON Signaling In Cancer Cells Pathway	0.578096	0.00926		SRC
Relaxin Signaling	0.583445	0.00909		PRKAR1A
IL-6 Signaling	0.591562	0.00893		IKBKG
Dendritic Cell Maturation	0.594292	0.00885		IKBKG
eNOS Signaling	0.61235	0.0084		PRKAR1A
HOTAIR Regulatory Pathway	0.619441	0.00826		MTF2
Tight Junction Signaling	0.6223	0.0082		PRKAR1A
STAT3 Pathway	0.6223	0.0082		SRC
Gαq Signaling	0.629506	0.00806		IKBKG
CXCR4 Signaling	0.632412	0.008		SRC
Germ Cell-Sertoli Cell Junction Signaling	0.635331	0.00794		SRC
Huntington's Disease Signaling	1	0.00575		BCL2L1
LPS/IL-1 Mediated Inhibition of RXR Function	1	0.00581		ALDH1L1
Acute Phase Response Signaling	1	0.00685		IKBKG
Hepatic Fibrosis / Hepatic Stellate Cell Activation	1	0.00654		PDGFD
mTOR Signaling	1	0.00629		ATG13
Signaling by Rho Family GTPases	1	0.00535		CYBB
RhoGDI Signaling	1	0.00746		SRC
Protein Ubiquitination Pathway	1	0.00556		BTRC
Integrin Signaling	1	0.00645		SRC
Osteoarthritis Pathway	1	0.00556		H19
Adrenomedullin signaling pathway	1	0.0068		PRKAR1A
Tumor Microenvironment Pathway	1	0.0069		PDGFD
