# Supplementary material for: Microbiota Modulates Cardiac Transcriptional Responses to Intermittent Hypoxia and Hypercapnia
Source: Front Physiol. 2021 Jun 25;12:680275. doi: 10.3389/fphys.2021.680275 (PMC8267877; doi:10.3389/fphys.2021.680275)
Supplement: Supplementary file 4 [file Table_4.XLSX]

## Sheet: S4 IHH_vs_Air (CONV)
Table S4. List of Significantly Altered Transcripts in CONV Mice under IHH Condition
RefSeq_ID	Symbol	Name	Normalized Read Counts (Room Air)			Normalized Read Counts (IHH)			Fold_Change	lfcSE	stat	pvalue	padj	status
			CONV1	CONV2	CONV3	CONV4	CONV5	CONV6
NR_027395	Rnf44	ring finger protein 44	272.38	260.7	211.72	0	0	0	-1406.16	1.19417	8.75713	2.00287e-18	6.52162e-15	OK
NM_201351	Cyb561a3	cytochrome b561 family, member A3	158.408	127.082	150.733	0	0	0	-827.738	1.20337	8.05493	7.95266e-16	1.81265e-12	OK
NM_008383	Cep250	centrosomal protein 250	141.37	111.883	138.345	0	0	0	-740.103	1.20802	7.89028	3.01506e-15	6.24748e-12	OK
NM_001286664	Ssbp1	single-stranded DNA binding protein 1	93.5823	88.8747	82.6304	0	0	0	-509.822	1.21924	7.3766	1.62385e-13	2.84712e-10	OK
NM_001199248	Kat5	K(lysine) acetyltransferase 5	123.646	107.668	17.6299	0	0	0	-471.91	1.4718	6.03504	1.5892e-09	8.83479e-07	OK
NM_001163009	Tnik	TRAF2 and NCK interacting kinase	62.4126	73.3256	97.7715	0	0	0	-443.111	1.24923	7.03753	1.95683e-12	2.62365e-09	OK
NM_001204277	Hdac7	histone deacetylase 7	81.2209	89.7911	54.1404	0	0	0	-422.692	1.25793	6.93476	4.06909e-12	5.1526e-09	OK
NR_130970_1	Gm14296	Predicted gene 14296	71.3004	48.6322	79.5054	0	0	0	-381.826	1.2653	6.77848	1.2145e-11	1.31819e-08	OK
NM_008488	Arhgef1	Rho guanine nucleotide exchange factor (GEF) 1	27.4287	80.9921	85.4605	0	0	0	-365.367	1.36865	6.22017	4.96625e-10	3.43018e-07	OK
NM_008642	Mttp	microsomal triglyceride transfer protein	61.8344	46.172	74.6685	0	0	0	-349.151	1.27039	6.64968	2.93726e-11	3.04314e-08	OK
NM_001357638	Satb1	special AT-rich sequence binding protein 1	57.9084	54.4984	52.0692	0	0	0	-314.761	1.25398	6.6174	3.65578e-11	3.62288e-08	OK
NM_007380	Abi1	abl interactor 1	70.8199	38.6727	52.2863	0	0	0	-312.193	1.29712	6.38821	1.67841e-10	1.2752e-07	OK
NM_001362986	Gtdc1	glycosyltransferase-like domain containing 1	68.0586	13.8618	33.435	0	0	0	-220.568	1.51558	5.13671	2.79583e-07	8.61154e-05	OK
NM_001357429	Ildr2	immunoglobulin-like domain containing receptor 2	27.7413	37.9152	25.3826	0	0	0	-172.756	1.35729	5.47606	4.34898e-08	1.73906e-05	OK
NM_001357868	LTO1	ABCE maturation factor	19.4157	60.6657	6.86293	0	0	0	-164.636	1.70956	4.30705	1.6545e-05	0.00248099	OK
NM_001199084	Wnk1	WNK lysine deficient protein kinase 1	15.4087	55.1377	5.85472	0	0	0	-144.84	1.76347	4.07057	4.68984e-05	0.00593863	OK
NM_001362152	Abtb1	ankyrin repeat and BTB (POZ) domain containing 1	17.2825	21.7484	36.0625	0	0	0	-142.042	1.44379	4.95237	7.33143e-07	0.000192075	OK
NM_001358078	Cdip1	cell death inducing Trp53 target 1	49.2454	6.89356	5.8844	0	0	0	-118.02	1.88255	3.65616	0.000256022	0.0205475	OK
NM_198423	Bahcc1	BAH domain and coiled-coil containing 1	11.1755	35.2636	16.4382	0	0	0	-118.02	1.56518	4.39751	1.09497e-05	0.00179552	OK
NM_001304773	Pex26	peroxisomal biogenesis factor 26	28.5353	23.987	8.77357	0	0	0	-115.749	1.57003	4.36607	1.26501e-05	0.00200232	OK
NM_001362370	Kat5	K(lysine) acetyltransferase 5	13.2919	21.7797	19.6199	0	0	0	-103.764	1.47727	4.53347	5.80225e-06	0.00111135	OK
NM_011742	Zfp1	zinc finger protein 1	24.6676	6.91614	18.6511	0	0	0	-95.8887	1.63324	4.03082	5.55821e-05	0.00669714	OK
NM_001111027	Runx1t1	RUNX1 translocation partner 1	11.4064	29.1215	8.83738	0	0	0	-94.4547	1.64988	3.97699	6.97938e-05	0.00772238	OK
NM_019514	Astn2	astrotactin 2	20.4053	9.13207	18.4958	0	0	0	-90.9041	1.56164	4.16631	3.09568e-05	0.00415058	OK
NM_001281978	Invs	inversin	19.4974	17.2406	7.83529	0	0	0	-84.6625	1.60111	3.99951	6.34747e-05	0.00719791	OK
NM_001025254	Mbp	myelin basic protein	12.1221	10.2145	11.6269	0	0	0	-63.771	1.58763	3.77595	0.000159399	0.0145867	OK
NR_074090	Wwp1	WW domain containing E3 ubiquitin protein ligase 1	7.30204	12.9028	7.87956	0	0	0	-54.0603	1.69409	3.39798	0.000678851	0.0422761	OK
NM_139065	Rbm47	RNA binding motif protein 47	11.4978	9.39377	6.96004	0	0	0	-53.9101	1.68155	3.42093	0.000624065	0.0400685	OK
NM_001361698	Slc38a10	solute carrier family 38, member 10	82.4057	133.56	157.847	13.3841	12.0626	0	-14.7895	0.788197	4.93088	8.18587e-07	0.000209641	OK
NM_001177370	Nfkb2	nuclear factor of kappa light polypeptide gene enhancer in B cells 2, p49/p100	26.4446	26.2357	40.8181	5.60704	9.4394	2.76486	-5.21859	0.668331	3.56659	0.000361657	0.0271159	OK
NM_001357636	Satb1	special AT-rich sequence binding protein 1	57.894	106.634	55.9847	9.79345	9.50835	23.4866	-5.12332	0.541311	4.3544	1.33435e-05	0.00206897	OK
NM_001357566	Slc36a4	solute carrier family 36 (proton/amino acid symporter), member 4	129.19	140.171	58.9313	15.1819	15.6419	33.3888	-5.09015	0.50287	4.66862	3.03229e-06	0.000617097	OK
NM_023043	Prnd	prion like protein doppel	64.7877	83.0044	45.1259	21.8516	26.8769	9.07698	-3.3345	0.514774	3.37521	0.000737602	0.0450728	OK
NM_001364163	Ddx24	DEAD box helicase 24	51.1482	50.3649	38.2339	13.186	15.6431	13.6833	-3.27352	0.404821	4.22617	2.37699e-05	0.00330359	OK
NM_009867	Cdh4	cadherin 4	66.3154	44.5814	70.3047	19.9315	12.9957	29.2908	-2.92071	0.447209	3.45771	0.000544791	0.0367379	OK
NM_001286253	Nadk2	NAD kinase 2, mitochondrial	105.361	91.7339	60.9454	31.4434	19.6994	37.5666	-2.91527	0.389654	3.96154	7.44678e-05	0.00808259	OK
NR_046233	Rn45s	45S pre-ribosomal RNA	3504.01	4513.63	3926.79	803.011	1479.6	1999.88	-2.78842	0.36543	4.04851	5.15449e-05	0.00628269	OK
NM_001001326	Denn2b	DENN domain containing 2B	121.484	156.69	122.222	48.5925	69.3677	34.7589	-2.61315	0.308845	4.48701	7.22294e-06	0.00127674	OK
NM_134064	Rnf44	ring finger protein 44	181.601	166.921	194.271	72.7528	38.6062	108.459	-2.47324	0.358984	3.63916	0.000273528	0.0217231	OK
NM_009606	Acta1	actin, alpha 1, skeletal muscle	3666.46	4566.76	3597.26	1389.32	1599.24	1920.95	-2.40831	0.135409	9.36437	7.65085e-21	3.48772e-17	OK
NM_001163276	Med16	mediator complex subunit 16	122.972	117.553	70.8959	42.6766	49.6821	38.7575	-2.36843	0.318224	3.90899	9.26842e-05	0.0096906	OK
NM_207670	Gripap1	GRIP1 associated protein 1	84.7406	119.051	83.2148	30.9166	49.3419	41.1473	-2.34537	0.308776	3.98288	6.80839e-05	0.00756994	OK
NM_001310504	Actr3b	ARP3 actin-related protein 3B	95.5615	131.331	120.752	50.313	58.0429	40.8664	-2.32592	0.258276	4.71511	2.41575e-06	0.000518884	OK
NM_001362697	Golga2	golgi autoantigen, golgin subfamily a, 2	230.344	443.185	472.558	200.885	106.319	195.333	-2.2836	0.332137	3.5868	0.000334756	0.0256905	OK
NM_011916	Xrn1	5'-3' exoribonuclease 1	337.185	366.605	176.82	128.658	145.716	128.563	-2.1821	0.28006	4.01955	5.83085e-05	0.00688151	OK
NM_001287386	Gck	glucokinase	129.224	136.126	224.497	72.4993	81.5118	71.7395	-2.17093	0.278738	4.01207	6.01876e-05	0.00703516	OK
NM_013692	Klf10	Kruppel-like factor 10	295.686	309.952	220.073	143.384	128.114	125.26	-2.08171	0.177939	5.94455	2.77212e-09	1.46942e-06	OK
NM_010500	Ier5	immediate early response 5	809.67	730.581	761.451	411.602	383.12	344.58	-2.02555	0.0911218	11.1753	5.3846e-29	1.22731e-24	OK
NM_010220	Fkbp5	FK506 binding protein 5	657.551	506.243	1024	310.24	428.028	347.255	-2.01517	0.252648	4.00124	6.3012e-05	0.00718116	OK
NM_008590	Mest	mesoderm specific transcript	82.4301	77.3834	63.7001	40.4845	40.6135	29.9267	-2.01461	0.291258	3.46943	0.000521561	0.0353808	OK
NM_001164272	Cpsf7	cleavage and polyadenylation specific factor 7	263.827	320.687	255.954	88.6056	199.092	129.036	-2.00935	0.287945	3.49625	0.000471845	0.0327432	OK
NM_001355504	Fbxo3	F-box protein 3	189.732	223.458	224.227	127.749	121.056	78.3158	-1.95258	0.21987	4.39069	1.12989e-05	0.00183955	OK
NM_009416	Tpm2	tropomyosin 2, beta	129.735	135.03	108.689	67.268	69.3576	56.6562	-1.93054	0.211633	4.48421	7.31836e-06	0.00128313	OK
NM_001313923	Actg1	actin, gamma, cytoplasmic 1	507.562	297.129	367.552	253.384	179.768	180.727	-1.91453	0.235706	3.97526	7.03026e-05	0.00774109	OK
NM_146164	Lrch4	leucine-rich repeats and calponin homology (CH) domain containing 4	170.777	288.737	278.113	117.717	140.668	126.288	-1.91379	0.23508	3.98345	6.79226e-05	0.00756994	OK
NM_007528	Bcl6b	B cell CLL/lymphoma 6, member B	434.936	473.829	276.054	217.83	222.072	180.512	-1.90847	0.219381	4.25021	2.13572e-05	0.00302357	OK
NM_016768	Pbx3	pre B cell leukemia homeobox 3	144.212	139.683	114.68	75.418	49.3436	87.0478	-1.88457	0.269797	3.38859	0.000702524	0.0432773	OK
NM_030244	Ier5l	immediate early response 5-like	137.344	148.489	110.659	57.3407	84.6325	69.3901	-1.85943	0.23882	3.74702	0.000178949	0.0158084	OK
NM_001009935	Txnip	thioredoxin interacting protein	5263.45	5329.99	4880.21	3138.34	2438.32	2770.23	-1.8547	0.0926519	9.61867	6.66852e-22	3.79989e-18	OK
NM_001301343	Hnrnpk	heterogeneous nuclear ribonucleoprotein K	702.962	503.029	626.133	264.044	401.334	323.02	-1.85129	0.184843	4.80697	1.53238e-06	0.000356403	OK
NM_009236	Sox18	SRY (sex determining region Y)-box 18	751.147	851.102	686.303	441.552	406.393	397	-1.83891	0.10438	8.41973	3.77361e-17	9.55687e-14	OK
NM_001077405	Nrp2	neuropilin 2	257.975	224.458	271.903	164.867	149.793	100.222	-1.82374	0.210412	4.12001	3.78857e-05	0.00493445	OK
NM_023719	Txnip	thioredoxin interacting protein	4365.97	4060.45	3733.84	2495.25	1778.48	2439.33	-1.81203	0.12975	6.60968	3.85141e-11	3.65772e-08	OK
NM_007984	Fscn1	fascin actin-bundling protein 1	646.236	662.559	572.243	362.965	392.095	285.623	-1.80664	0.135148	6.31388	2.72126e-10	2.00083e-07	OK
NM_018867	Cpxm2	carboxypeptidase X 2 (M14 family)	152.308	152.117	116.444	79.3783	79.0028	77.6271	-1.78078	0.199107	4.18121	2.89962e-05	0.00391556	OK
NM_025279	Hnrnpk	heterogeneous nuclear ribonucleoprotein K	816.89	571.543	799.279	415.674	345.089	481.508	-1.76275	0.176503	4.6335	3.59537e-06	0.000725215	OK
NM_011446	Sox7	SRY (sex determining region Y)-box 7	372.128	457.483	315.709	236.97	228.905	184.215	-1.76116	0.177059	4.61162	3.99538e-06	0.000791885	OK
NM_001013390	Scn4b	sodium channel, type IV, beta	1526.44	1306.36	1307.99	808.733	766.487	783.205	-1.75713	0.0810484	10.0337	1.08332e-23	1.23461e-19	OK
NM_001252637	Rhobtb1	Rho-related BTB domain containing 1	3171.45	2480.92	2476.11	1226.4	1613.32	1789.27	-1.75515	0.152334	5.32774	9.9441e-08	3.48701e-05	OK
NR_040409	Gm15441	predicted gene 15441	786.702	702.582	658.032	460.785	375.994	401.246	-1.73833	0.111145	7.17714	7.11861e-13	1.0817e-09	OK
NM_007409	Adh1	alcohol dehydrogenase 1 (class I)	236.448	214.54	289.051	132.045	168.145	126.884	-1.73157	0.186574	4.24537	2.18232e-05	0.00305164	OK
NM_001025246	Trp53i11	transformation related protein 53 inducible protein 11	200.369	238.857	194.898	138.61	131.26	96.6588	-1.73148	0.190882	4.14917	3.33684e-05	0.0044219	OK
NM_001101471	Akap5	A kinase (PRKA) anchor protein 5	135.555	164.841	118.907	86.8329	83.888	72.1983	-1.72433	0.21104	3.72457	0.000195647	0.0165776	OK
NM_010788	Mecp2	methyl CpG binding protein 2	253.102	380.108	237.303	189.645	137.714	177.542	-1.72419	0.230216	3.41385	0.000640514	0.0406664	OK
NM_001134426	Cdv3	carnitine deficiency-associated gene expressed in ventricle 3	296.855	177.92	240.104	145.753	116.376	154.283	-1.72064	0.229921	3.40526	0.000661002	0.0415047	OK
NM_007837	Ddit3	DNA-damage inducible transcript 3	229.801	213.05	157.305	128.064	120.023	102.899	-1.71071	0.203261	3.81084	0.000138493	0.0132078	OK
NM_001306127	Sh2b3	SH2B adaptor protein 3	164.956	219.727	208.135	85.4481	127.494	133.403	-1.70324	0.224442	3.42307	0.000619182	0.0399802	OK
NM_007631	Ccnd1	cyclin D1	1535.45	1343.44	1182.72	783.313	832.479	787.397	-1.68928	0.103115	7.33562	2.20704e-13	3.59322e-10	OK
NM_010423	Hey1	hairy/enhancer-of-split related with YRPW motif 1	169.554	176.282	156.409	112.571	104.795	85.6718	-1.66021	0.174176	4.19897	2.68128e-05	0.00370391	OK
NM_001080129	Tmpo	thymopoietin	159.467	168.371	121.433	101.912	86.5623	85.9026	-1.63853	0.20628	3.45358	0.000553196	0.0371435	OK
NM_025980	Nrarp	Notch-regulated ankyrin repeat protein	260.787	299.469	203.343	179.462	158.002	131.169	-1.63033	0.20035	3.51968	0.000432066	0.0310524	OK
NM_026878	Rasl11b	RAS-like, family 11, member B	486.536	458.642	442.773	315.021	283.536	256.027	-1.62828	0.106872	6.58119	4.66697e-11	4.09131e-08	OK
NM_011652	Ttn	titin	7174.24	9274.47	9440.22	5399.68	4944.41	5724.26	-1.61119	0.110544	6.22487	4.81941e-10	3.43018e-07	OK
NM_022883	Lpin3	lipin 3	133.392	120.014	135.707	76.7154	93.1048	72.5364	-1.60319	0.194698	3.49743	0.000469767	0.0327432	OK
NM_138315	Mical1	microtubule associated monooxygenase, calponin and LIM domain containing 1	175.911	219.432	146.247	109.376	119.482	110.397	-1.59115	0.20012	3.34833	0.000812989	0.0477713	OK
NM_007961	Etv6	ets variant 6	206.2	210.2	263.983	164.69	123.402	141.915	-1.58914	0.178985	3.73353	0.000188817	0.0161187	OK
NM_001114096	Smarcc2	SWI/SNF related, matrix associated, actin dependent regulator of chromatin, subfamily c, member 2	530.043	587.519	510.531	311.31	278.699	437.461	-1.58346	0.17565	3.77503	0.000159991	0.0145867	OK
NM_008726	Nppb	natriuretic peptide type B	921.048	1024.86	734.551	561.949	526.773	608.003	-1.57877	0.133379	4.93933	7.83896e-07	0.000203038	OK
NM_182993	Slc17a7	solute carrier family 17 (sodium-dependent inorganic phosphate cotransporter), member 7	283.058	238.343	331.856	193.595	180.555	171.077	-1.56981	0.158474	4.10536	4.03683e-05	0.00519839	OK
NM_016701	Nes	nestin	1384.49	1429.19	1112.24	893.701	872.92	771.548	-1.54656	0.113368	5.54884	2.87577e-08	1.17049e-05	OK
NM_001159866	Uchl5	ubiquitin carboxyl-terminal esterase L5	138.262	133.428	130.428	92.823	80.5268	87.6511	-1.54449	0.172566	3.63417	0.00027888	0.0220712	OK
NM_001362767	Rbm39	RNA binding motif protein 39	184.916	272.111	242.643	160.431	156.489	138.633	-1.53529	0.183626	3.36832	0.000756273	0.0458712	OK
NM_001346805	Cdc42bpa	CDC42 binding protein kinase alpha	349.886	297.354	377.468	207.761	253.658	208.799	-1.52858	0.144139	4.24722	2.16437e-05	0.00304522	OK
NM_001357217	Ttll7	tubulin tyrosine ligase-like family, member 7	142.475	148.402	187.882	104.962	105.784	103.376	-1.5268	0.181599	3.36189	0.000774116	0.0463616	OK
NM_010929	Notch4	notch 4	897.342	948.696	1040.36	630.77	704.868	558.637	-1.52334	0.106198	5.71795	1.07814e-08	5.1196e-06	OK
NM_177620	Rin3	Ras and Rab interactor 3	339.528	315.95	340.217	200.675	245.629	215.628	-1.50005	0.117483	4.97954	6.37355e-07	0.000172943	OK
NM_172703	Eif4g3	eukaryotic translation initiation factor 4 gamma, 3	167.74	146.622	153.445	220.766	222.775	268.335	1.52201	0.146584	-4.13398	3.56528e-05	0.00467031	OK
NM_207680	Bcl2l11	BCL2-like 11 (apoptosis facilitator)	150.134	168.282	120.558	230.781	226.256	211.533	1.52695	0.160554	-3.80339	0.000142729	0.0133878	OK
NM_010570	Irs1	insulin receptor substrate 1	426.86	448.213	368.991	576.995	589.332	734.7	1.53049	0.130708	-4.69745	2.63427e-06	0.000555953	OK
NM_020507	Tob2	transducer of ERBB2, 2	1529.13	1338.28	2103.23	2252.04	2792.89	2606.61	1.53906	0.162279	-3.83321	0.000126481	0.01248	OK
NM_001039533	Pdxdc1	pyridoxal-dependent decarboxylase domain containing 1	163.129	172.076	121.638	216.253	242.729	244.325	1.54505	0.168945	-3.71513	0.000203095	0.0170189	OK
NM_001243040_1	Gvin2	GTPase, very large interferon inducible, family member 2	475.556	477.262	436.679	699.168	735.999	713.298	1.5491	0.0740956	-8.52179	1.571e-17	4.47597e-14	OK
NM_001364194	Eml1	echinoderm microtubule associated protein like 1	136.87	141.755	162.741	194.105	268.52	221.36	1.55234	0.175558	-3.6139	0.000301626	0.023464	OK
NM_007920	Elf1	E74-like factor 1	184.811	132.034	192.786	236.382	255.504	302.145	1.55556	0.187284	-3.40359	0.00066506	0.0415713	OK
NM_018738	Igtp	interferon gamma induced GTPase	261.596	259.562	209.211	338.156	382.047	413.769	1.55685	0.136615	-4.67468	2.9441e-06	0.000610044	OK
NM_023665	Rsrp1	arginine/serine rich protein 1	1594.53	1572.56	1837.05	2488	2847.68	2477.08	1.56115	0.0865713	-7.42289	1.14591e-13	2.17656e-10	OK
NM_001025067	Lrig2	leucine-rich repeats and immunoglobulin-like domains 2	94.0255	113.456	116.613	183.916	181.357	145.444	1.57447	0.184643	-3.54667	0.000390126	0.028796	OK
NM_177068	Olfml2b	olfactomedin-like 2B	154.272	139.8	119.376	196.668	213.441	242.292	1.58163	0.164217	-4.0277	5.63263e-05	0.00672171	OK
NM_001206367	Gsn	gelsolin	110.942	129.246	106.399	178.259	212.269	167.276	1.61528	0.175306	-3.94613	7.94247e-05	0.00845947	OK
NM_008452	Klf2	Kruppel-like factor 2 (lung)	534.005	565.197	757.374	913.536	1139.88	978.003	1.63257	0.151357	-4.67203	2.98237e-06	0.000612407	OK
NM_028298	Zfp655	zinc finger protein 655	139.806	150.294	114.091	212.413	218.148	227.641	1.63471	0.151271	-4.68714	2.77044e-06	0.000579327	OK
NM_001039139	Camk2g	calcium/calmodulin-dependent protein kinase II gamma	201.522	234.726	260.543	402.374	284.243	464.265	1.65039	0.205484	-3.51757	0.000435514	0.0311181	OK
NM_001363798	Mat2a	methionine adenosyltransferase II, alpha	622.436	615.021	853.846	1064.34	1240.53	1170.24	1.66078	0.139278	-5.25465	1.4831e-07	5.04541e-05	OK
NM_009061	Rgs2	regulator of G-protein signaling 2	481.86	362.941	618.26	723.079	848.676	866.123	1.66479	0.185051	-3.9737	7.07651e-05	0.00775456	OK
NM_008037	Fosl2	fos-like antigen 2	350.214	400.581	393.762	542.789	773.065	608.809	1.68424	0.147951	-5.08341	3.70716e-07	0.00010833	OK
NR_027396	Rnf44	ring finger protein 44	222.393	319.019	224.348	330.162	468.562	488.008	1.68506	0.207921	-3.62059	0.000293929	0.0229436	OK
NR_027854	Clk1	CDC-like kinase 1	400.967	278.142	270.632	533.456	539.927	553.199	1.71217	0.159296	-4.87033	1.11413e-06	0.00027365	OK
NM_001163818	Ppp1r10	protein phosphatase 1, regulatory subunit 10	369.232	279.812	368.024	563.458	612.43	573.756	1.71752	0.122136	-6.38904	1.66927e-10	1.2752e-07	OK
NM_001289784	Cryab	crystallin, alpha B	868.511	605.953	890.365	1410.47	1293.11	1472.47	1.764	0.144947	-5.64932	1.61083e-08	7.27214e-06	OK
NM_001360509	Slc4a7	solute carrier family 4, sodium bicarbonate cotransporter, member 7	54.1212	54.9577	53.1725	111.395	79.9156	98.7709	1.783	0.244538	-3.41175	0.000645463	0.0408668	OK
NM_008787	Pcnt	pericentrin (kendrin)	68.2695	81.0702	66.2795	121.042	104.756	164.182	1.81212	0.25466	-3.36794	0.000757307	0.0458712	OK
NM_178656	Pirt	phosphoinositide-interacting regulator of transient receptor potential channels	138.5	103.336	99.151	208.605	198.759	217.076	1.82988	0.175854	-4.95722	7.15081e-07	0.000189521	OK
NM_133753	Errfi1	ERBB receptor feedback inhibitor 1	235.719	231.783	401.244	387.337	571.525	675.084	1.88029	0.272097	-3.34791	0.00081422	0.0477713	OK
NM_001359083	Masp1	mannan-binding lectin serine peptidase 1	54.2113	56.064	66.6625	91.1318	127.977	117.628	1.90646	0.243113	-3.82909	0.000128619	0.0126255	OK
NM_145602	Ndrg4	N-myc downstream regulated gene 4	70.6319	63.1515	90.0613	145.622	140.624	150.673	1.94412	0.200677	-4.7794	1.75816e-06	0.000400737	OK
NM_181316	Bbs9	Bardet-Biedl syndrome 9 (human)	36.9289	49.3647	39.2508	96.144	85.4605	66.3046	1.97616	0.291824	-3.36743	0.000758716	0.0458712	OK
NM_030256	Bcl9l	B cell CLL/lymphoma 9-like	145.294	177.616	146.248	304.03	345.901	276.112	1.97995	0.151117	-6.52118	6.97545e-11	5.88857e-08	OK
NM_001357192	Nfyc	nuclear transcription factor-Y gamma	108.661	80.4777	79.4607	143.813	217.193	170.267	1.98112	0.239592	-4.11665	3.84413e-05	0.00497837	OK
NM_001163007	Tnik	TRAF2 and NCK interacting kinase	140.877	176.28	205.619	304.267	351.445	393.006	2.00705	0.176574	-5.6921	1.25483e-08	5.837e-06	OK
NM_183426	Sbno2	strawberry notch 2	57.8992	66.197	46.6259	87.4414	142.542	110.696	2.00725	0.287807	-3.49268	0.000478201	0.0328302	OK
NM_001356484	Dcbld2	discoidin, CUB and LCCL domain containing 2	59.8134	86.6442	93.9026	167.121	144.088	175.585	2.02412	0.225191	-4.51749	6.25768e-06	0.0011596	OK
NM_172289	Slc36a4	solute carrier family 36 (proton/amino acid symporter), member 4	60.9762	61.3942	78.5753	155.067	139.923	119.116	2.05225	0.220054	-4.71343	2.43586e-06	0.000518884	OK
NM_011638	Tfrc	transferrin receptor	1151.89	906.227	1069.39	2303.03	1939.25	2210.15	2.06097	0.105344	-9.90395	4.00134e-23	3.04008e-19	OK
NM_010831	Sik1	salt inducible kinase 1	388.935	376.158	511.956	668.634	1135.59	849.102	2.0781	0.207429	-5.08734	3.63117e-07	0.000107487	OK
NM_001177982	Pde4b	phosphodiesterase 4B, cAMP specific	84.6783	55.5538	80.5352	179.122	134.667	165.293	2.15889	0.235097	-4.7227	2.32739e-06	0.000515032	OK
NM_172302	Cpsf7	cleavage and polyadenylation specific factor 7	80.0584	162.051	172.569	368.787	252.945	289.946	2.19749	0.299308	-3.79493	0.000147683	0.0136835	OK
NM_001271451	Enox2	ecto-NOX disulfide-thiol exchanger 2	27.9191	25.5099	37.3256	71.5666	66.8324	68.5654	2.26852	0.300844	-3.92812	8.56124e-05	0.00903409	OK
NM_001293781	Chtop	chromatin target of PRMT1	80.7794	68.6625	64.7576	176.162	123.215	187.723	2.271	0.242989	-4.8699	1.11655e-06	0.00027365	OK
NM_013529	Gfpt2	glutamine fructose-6-phosphate transaminase 2	156.875	157.136	157.038	169.47	488.919	410.961	2.27287	0.349191	-3.39218	0.000693385	0.0429465	OK
NM_145528	Atg13	autophagy related 13	59.2504	90.4404	75.3593	184.197	164.723	191.87	2.40916	0.204893	-6.19118	5.97144e-10	3.88877e-07	OK
NM_001305441	Spry1	sprouty RTK signaling antagonist 1	54.1649	26.3811	63.5516	142.922	103.296	105.212	2.42366	0.365433	-3.495	0.00047406	0.0327432	OK
NM_001364208	Ppp2r5c	protein phosphatase 2, regulatory subunit B', gamma	78.2198	49.5974	107.886	202.077	237.783	140.44	2.45424	0.334453	-3.87282	0.000107582	0.0108983	OK
NM_145980	Depp1	DEPP1 autophagy regulator	231.606	208.725	414.628	527.505	801.169	799.953	2.48826	0.277525	-4.73881	2.14981e-06	0.000480398	OK
NM_001291234	Cux1	cut-like homeobox 1	45.1337	134.385	126.001	314.824	333.759	206.706	2.80125	0.394209	-3.76975	0.00016341	0.014839	OK
NM_008500	Lhx6	LIM homeobox protein 6	21.4137	27.403	19.4528	56.8572	63.8625	73.426	2.86233	0.336752	-4.50536	6.62593e-06	0.00121435	OK
NM_001025358	Klc1	kinesin light chain 1	26.4959	13.721	15.6301	56.7111	54.2302	57.8215	3.01111	0.395406	-4.02193	5.77236e-05	0.00685258	OK
NM_001355612	Zbtb43	zinc finger and BTB domain containing 43	94.4708	75.8925	20.5869	218.63	171.427	189.81	3.04096	0.47871	-3.35177	0.000802972	0.0476618	OK
NM_001166457	Brcc3	BRCA1/BRCA2-containing complex, subunit 3	23.1837	11.8917	32.734	77.3113	68.2034	65.8436	3.08548	0.417109	-3.89705	9.73717e-05	0.0100425	OK
NM_001205314	Stat1	signal transducer and activator of transcription 1	33.9695	23.0582	19.6244	78.4841	69.5928	91.4666	3.12474	0.341078	-4.81924	1.44109e-06	0.000342154	OK
NM_010444	Nr4a1	nuclear receptor subfamily 4, group A, member 1	119.126	134.898	219.168	343.893	790.738	470.148	3.39104	0.33873	-5.20098	1.98243e-07	6.45507e-05	OK
NM_001331055	Tfb2m	transcription factor B2, mitochondrial	12.4794	5.85569	10.813	43.3461	26.5532	34.1951	3.53337	0.545986	-3.33533	0.000851992	0.0495394	OK
NM_001361088	Fbxo38	F-box protein 38	25.6907	14.9595	8.82317	70.969	67.0519	46.2703	3.72603	0.497819	-3.81191	0.000137897	0.0132062	OK
NM_001110016	Wdr36	WD repeat domain 36	12.3699	11.5484	12.7531	47.8958	50.4557	50.6386	4.05857	0.397084	-5.08954	3.58938e-07	0.000107487	OK
NM_010546	Ikbkb	inhibitor of kappaB kinase beta	24.5746	25.2339	5.87765	79.1077	93.7436	62.8862	4.25803	0.547214	-3.81969	0.00013362	0.0128786	OK
NM_001311105	Zfp280d	zinc finger protein 280D	20.8694	15.2744	25.6128	100.295	70.3059	154.017	5.23033	0.429875	-5.55255	2.81535e-08	1.16673e-05	OK
NM_053078	Nrep	neuronal regeneration related protein	6.20938	6.97142	5.89979	44.4672	57.9391	19.8389	6.42022	0.664021	-4.03997	5.34588e-05	0.00648131	OK
NM_001356595	Ube2d3	ubiquitin-conjugating enzyme E2D 3	3.15848	3.57039	2.96435	15.0093	31.2239	17.8547	6.65888	0.795101	-3.44016	0.00058136	0.0381872	OK
NM_001033328	Tmem185a	transmembrane protein 185A	5.13446	4.59675	2.94612	16.3613	34.0001	33.575	6.6726	0.719448	-3.80604	0.000141209	0.0133156	OK
NM_001044720	Abcc9	ATP-binding cassette, sub-family C (CFTR/MRP), member 9	15.4481	17.2922	15.7038	135.996	47.9188	170.203	7.31059	0.536546	-5.349	8.84402e-08	3.14972e-05	OK
NM_001198831	Ddr1	discoidin domain receptor family, member 1	0	14.8125	19.3847	72.0746	136.259	116.352	9.50095	0.868675	-3.73911	0.000184673	0.015884	OK
NM_001358839	Mical1	microtubule associated monooxygenase, calponin and LIM domain containing 1	0	0	4.877	31.2394	36.9498	29.4326	19.3459	1.11081	-3.84761	0.000119273	0.0119762	OK
NM_001360127	Btrc	beta-transducin repeat containing protein	0	0	4.89859	42.7704	18.3091	49.1844	21.8225	1.20373	-3.69497	0.000219916	0.0180958	OK
NM_001357094	Eif2s3y	eukaryotic translation initiation factor 2, subunit 3, structural gene Y-linked	0	0	0	10.7797	10.214	8.04472	49.2254	1.64049	-3.42662	0.000611151	0.0396133	OK
NM_001356560	Snip1	Smad nuclear interacting protein 1	0	0	0	9.90668	13.0003	6.3814	50.6813	1.68549	-3.36008	0.000779185	0.0464921	OK
NM_001271630	Runx2	runt related transcription factor 2	0	0	0	6.69057	15.7121	9.20754	55.377	1.6902	-3.42635	0.000611762	0.0396133	OK
NM_001013767	Capn11	calpain 11	1.0127	0	0	17.4612	36.0529	9.95216	55.9659	1.51717	-3.82718	0.000129618	0.0126255	OK
NR_157366	Gm20517	predicted gene 20517	0	0	0	19.8191	6.96241	8.20239	60.3752	1.71393	-3.45166	0.000557153	0.037241	OK
NM_001357424	Senp2	SUMO/sentrin specific peptidase 2	0	0	0	5.4416	20.0368	10.8558	62.7357	1.7292	-3.45316	0.000554064	0.0371435	OK
NM_001199249	Kat5	K(lysine) acetyltransferase 5	0	0	0	12.1369	14.5075	10.0249	63.1723	1.57163	-3.80575	0.000141376	0.0133156	OK
NM_001357433	St3gal6	ST3 beta-galactoside alpha-2,3-sialyltransferase 6	0	0	0	22.6934	5.16716	9.87471	64.1788	1.76222	-3.40709	0.000656596	0.041342	OK
NM_001313976	Prkar1a	protein kinase, cAMP dependent regulatory, type I, alpha	0	0	0	16.3729	12.0795	12.6735	70.5705	1.53247	-4.00725	6.14298e-05	0.00710746	OK
NM_001290991	Ctdspl2	CTD (carboxy-terminal domain, RNA polymerase II, polypeptide A) small phosphatase like 2	0	0	0	21.6217	7.66676	12.5298	70.8363	1.6337	-3.76226	0.000168385	0.01517	OK
NM_001291818	Rhbdf1	rhomboid 5 homolog 1	0	0	0	6.74027	22.2537	11.9962	71.6131	1.67452	-3.67995	0.000233283	0.0190581	OK
NM_001355528	Dtnb	dystrobrevin, beta	0	0	0	8.74656	25.8496	7.244	72.0647	1.72489	-3.57775	0.00034657	0.0261569	OK
NM_001039105	Kcnrg	potassium channel regulator	0	0	0	12.1498	17.6432	15.6237	79.4393	1.50966	-4.18093	2.90321e-05	0.00391556	OK
NM_001361926	Gpbp1	GC-rich promoter binding protein 1	0	0	0	31.2955	8.51634	9.86063	84.0959	1.6894	-3.78475	0.000153866	0.0141987	OK
NM_001252561	Mllt10	myeloid/lymphoid or mixed-lineage leukemia; translocated to, 10	0	0	0	8.74466	8.67684	31.7336	84.8096	1.71281	-3.74015	0.000183908	0.0158803	OK
NM_001281977	Invs	inversin	0	0	0	5.47332	26.0847	21.8156	92.3993	1.68307	-3.87969	0.000104588	0.01069	OK
NM_001168503	Olfr78	olfactory receptor 78	0	0	0	10.017	7.92789	35.1825	93.3025	1.71898	-3.80681	0.000140769	0.0133156	OK
NM_146011	Arhgap9	Rho GTPase activating protein 9	0	0	0	31.4268	17.9678	10.1302	103.265	1.5607	-4.28666	1.81378e-05	0.0026679	OK
NM_001253877	Mtf2	metal response element binding transcription factor 2	0	0	0	16.1818	33.2613	19.6875	117.641	1.45847	-4.71606	2.40453e-06	0.000518884	OK
NM_134105	Txndc11	thioredoxin domain containing 11	0	0	0	15.5151	35.9852	17.4023	119.447	1.49361	-4.61983	3.84061e-06	0.000767886	OK
NM_001347201	Gucd1	guanylyl cyclase domain containing 1	0	0	0	14.3643	28.5419	43.9191	150.74	1.47322	-4.91163	9.03221e-07	0.000226232	OK
NM_001012363	Slc2a9	solute carrier family 2 (facilitated glucose transporter), member 9	0	0	0	28.5639	39.1142	24.6173	159.832	1.35953	-5.38453	7.26338e-08	2.67023e-05	OK
NM_001358355	Zfx	zinc finger protein X-linked	0	0	0	34.5728	49.9535	27.773	191.67	1.3431	-5.6455	1.64705e-08	7.27214e-06	OK
NM_178722	Zfp438	zinc finger protein 438	0	0	0	38.1784	42.6055	55.3319	234.816	1.29104	-6.10004	1.0604e-09	6.19738e-07	OK
NM_001167886	Kmt5b	lysine methyltransferase 5B	0	0	0	48.2849	69.9698	21.7722	241.368	1.40233	-5.64425	1.65907e-08	7.27214e-06	OK
NM_001284506	Plxnb2	plexin B2	0	0	0	40.1093	70.7502	40.4411	263.525	1.31368	-6.12159	9.26437e-10	5.55692e-07	OK
NM_001270495_1	Tmem254a	Transmembrane protein 254a	0	0	0	51.5659	54.4267	48.2692	266.201	1.25937	-6.39714	1.58313e-10	1.2752e-07	OK
NM_001291122	Epb41l1	erythrocyte membrane protein band 4.1 like 1	0	0	0	100.827	47.6622	32.9587	314.323	1.37196	-6.04688	1.47678e-09	8.41507e-07	OK
NR_130970	Gm14296	predicted gene 14296	0	0	0	67.1851	61.0024	85.6573	367.383	1.24517	-6.84337	7.735e-12	8.8152e-09	OK
NM_001290367	Asph	aspartate-beta-hydroxylase	0	0	0	168.112	41.5261	83.8651	502.296	1.36052	-6.59482	4.25773e-11	3.88186e-08	OK
