# Supplementary material for: Microbiota Modulates Cardiac Transcriptional Responses to Intermittent Hypoxia and Hypercapnia
Source: Front Physiol. 2021 Jun 25;12:680275. doi: 10.3389/fphys.2021.680275 (PMC8267877; doi:10.3389/fphys.2021.680275)
Supplement: Supplementary file 7 [file Table_7.XLSX]

## Sheet: a) DAVID Functional Annotation
Table S7a. Summary of DAVID Functional Annotation in GF Mice following IHH Treatment
a) DAVID Functional Analysis Clusters:
Annotation Cluster 1	Enrichment Score: 2.4366235546396853
Category	Term	Count	%	PValue	Genes	List Total	Pop Hits	Pop Total	Fold Enrichment	Bonferroni	Benjamini	FDR
GOTERM_BP_DIRECT	GO:0051726~regulation of cell cycle	8	5.40541	2.08859e-05	PER2, CDKN1A, CCND1, STAT3, CABLES1, PUM1, SGK1, SIPA1	136	112	18082	9.49685	0.0189908	0.0191733	0.019048
UP_KEYWORDS	Cyclin	3	2.02703	0.0299565	CDKN1A, CCND1, CABLES1	147	42	22680	11.0204	0.998156	0.277214	0.257126
GOTERM_BP_DIRECT	GO:0000082~G1/S transition of mitotic cell cycle	3	2.02703	0.0783042	CDKN1A, CCND1, CABLES1	136	62	18082	6.43335	1	1	0.994547
Annotation Cluster 2	Enrichment Score: 2.141893416798899
Category	Term	Count	%	PValue	Genes	List Total	Pop Hits	Pop Total	Fold Enrichment	Bonferroni	Benjamini	FDR
UP_KEYWORDS	Biological rhythms	7	4.72973	0.00016769	PER2, PER3, MTA1, TEF, TIMELESS, CLOCK, CIART	147	126	22680	8.57143	0.0341191	0.00495883	0.0045995
GOTERM_BP_DIRECT	GO:0032922~circadian regulation of gene expression	5	3.37838	0.0011155	PER2, PER3, MTA1, CLOCK, CIART	136	61	18082	10.898	0.641062	0.267303	0.265556
GOTERM_BP_DIRECT	GO:0007623~circadian rhythm	6	4.05405	0.00129793	PER2, SREBF1, PER3, NOS2, TIMELESS, CLOCK	136	108	18082	7.38644	0.69647	0.267303	0.265556
KEGG_PATHWAY	mmu05168:Herpes simplex infection	8	5.40541	0.00249224	PER2, CD74, H2-EB1, PER3, H2-Q8, H2-AA, CLOCK, H2-AB1	70	208	7691	4.22582	0.305332	0.179195	0.165694
GOTERM_BP_DIRECT	GO:0048511~rhythmic process	6	4.05405	0.00273679	PER3, MTA1, TEF, TIMELESS, CLOCK, CIART	136	128	18082	6.23231	0.919203	0.267303	0.265556
UP_SEQ_FEATURE	domain:PAS 1	3	2.02703	0.00902285	PER2, PER3, CLOCK	138	19	18012	20.6087	0.996171	0.757764	0.757764
UP_SEQ_FEATURE	domain:PAS 2	3	2.02703	0.00902285	PER2, PER3, CLOCK	138	19	18012	20.6087	0.996171	0.757764	0.757764
UP_SEQ_FEATURE	domain:PAC	3	2.02703	0.014207	PER2, PER3, CLOCK	138	24	18012	16.3152	0.999847	0.757764	0.757764
SMART	SM00091:PAS	3	2.02703	0.0203046	PER2, PER3, CLOCK	97	24	10425	13.4343	0.883973	1	1
INTERPRO	IPR000014:PAS domain	3	2.02703	0.0222508	PER2, PER3, CLOCK	145	33	20594	12.9116	0.999774	1	1
KEGG_PATHWAY	mmu04710:Circadian rhythm	3	2.02703	0.0312024	PER2, PER3, CLOCK	70	31	7691	10.6327	0.990227	0.284722	0.26327
GOTERM_MF_DIRECT	GO:0001046~core promoter sequence-specific DNA binding	3	2.02703	0.0467707	MTA1, CLOCK, CIART	135	45	17446	8.61531	1	0.97283	0.97283
GOTERM_MF_DIRECT	GO:0001047~core promoter binding	3	2.02703	0.113249	PER2, MTA1, CLOCK	135	75	17446	5.16919	1	1	1
Annotation Cluster 3	Enrichment Score: 1.7395643796022258
Category	Term	Count	%	PValue	Genes	List Total	Pop Hits	Pop Total	Fold Enrichment	Bonferroni	Benjamini	FDR
GOTERM_CC_DIRECT	GO:0042613~MHC class II protein complex	4	2.7027	7.2596e-05	CD74, H2-EB1, H2-AA, H2-AB1	140	12	19662	46.8143	0.0166304	0.00838484	0.00831224
GOTERM_BP_DIRECT	GO:0019886~antigen processing and presentation of exogenous peptide antigen via MHC class II	4	2.7027	0.000139487	CD74, H2-EB1, H2-AA, H2-AB1	136	14	18082	37.9874	0.120198	0.0640247	0.0636063
GOTERM_BP_DIRECT	GO:0002504~antigen processing and presentation of peptide or polysaccharide antigen via MHC class II	3	2.02703	0.00192465	H2-EB1, H2-AA, H2-AB1	136	9	18082	44.3186	0.829417	0.267303	0.265556
UP_KEYWORDS	MHC II	3	2.02703	0.00217906	H2-EB1, H2-AA, H2-AB1	147	11	22680	42.0779	0.363364	0.0563831	0.0522974
KEGG_PATHWAY	mmu05145:Toxoplasmosis	6	4.05405	0.00242353	H2-EB1, NOS2, STAT3, ITGA6, H2-AA, H2-AB1	70	105	7691	6.27837	0.298311	0.179195	0.165694
KEGG_PATHWAY	mmu05168:Herpes simplex infection	8	5.40541	0.00249224	PER2, CD74, H2-EB1, PER3, H2-Q8, H2-AA, CLOCK, H2-AB1	70	208	7691	4.22582	0.305332	0.179195	0.165694
UP_SEQ_FEATURE	domain:Ig-like C1-type	4	2.7027	0.00255804	H2-EB1, H2-Q8, H2-AA, H2-AB1	138	36	18012	14.5024	0.792505	0.459573	0.459573
INTERPRO	IPR014745:MHC class II, alpha/beta chain, N-terminal	3	2.02703	0.0025623	H2-EB1, H2-AA, H2-AB1	145	11	20594	38.7348	0.615943	0.955737	0.955737
UP_SEQ_FEATURE	region of interest:Connecting peptide	4	2.7027	0.0029891	H2-EB1, H2-Q8, H2-AA, H2-AB1	138	38	18012	13.7391	0.840873	0.459573	0.459573
GOTERM_BP_DIRECT	GO:0042130~negative regulation of T cell proliferation	4	2.7027	0.00328601	CEBPB, H2-AA, TNFRSF21, H2-AB1	136	40	18082	13.2956	0.951273	0.274233	0.27244
KEGG_PATHWAY	mmu05416:Viral myocarditis	5	3.37838	0.00537854	H2-EB1, CCND1, H2-Q8, H2-AA, H2-AB1	70	79	7691	6.95389	0.544967	0.179195	0.165694
KEGG_PATHWAY	mmu04612:Antigen processing and presentation	5	3.37838	0.00613682	CD74, H2-EB1, H2-Q8, H2-AA, H2-AB1	70	82	7691	6.69948	0.592916	0.179195	0.165694
GOTERM_BP_DIRECT	GO:0019882~antigen processing and presentation	4	2.7027	0.00764777	CD74, H2-EB1, H2-AA, H2-AB1	136	54	18082	9.84858	0.999131	0.501475	0.498197
KEGG_PATHWAY	mmu05332:Graft-versus-host disease	4	2.7027	0.0111613	H2-EB1, H2-Q8, H2-AA, H2-AB1	70	52	7691	8.45165	0.805771	0.213809	0.1977
INTERPRO	IPR011162:MHC classes I/II-like antigen recognition protein	4	2.7027	0.0125325	H2-EB1, H2-Q8, H2-AA, H2-AB1	145	69	20594	8.23348	0.990943	1	1
KEGG_PATHWAY	mmu05330:Allograft rejection	4	2.7027	0.0136488	H2-EB1, H2-Q8, H2-AA, H2-AB1	70	56	7691	7.84796	0.865534	0.213809	0.1977
UP_KEYWORDS	Immunity	8	5.40541	0.0153188	CD74, H2-EB1, H2-Q8, H2-AA, SQSTM1, IFIT3, TNFRSF21, H2-AB1	147	401	22680	3.07802	0.959055	0.206706	0.191728
KEGG_PATHWAY	mmu05321:Inflammatory bowel disease (IBD)	4	2.7027	0.0157054	H2-EB1, STAT3, H2-AA, H2-AB1	70	59	7691	7.44891	0.900856	0.213809	0.1977
KEGG_PATHWAY	mmu04940:Type I diabetes mellitus	4	2.7027	0.0179275	H2-EB1, H2-Q8, H2-AA, H2-AB1	70	62	7691	7.08848	0.928721	0.213809	0.1977
KEGG_PATHWAY	mmu05310:Asthma	3	2.02703	0.0192783	H2-EB1, H2-AA, H2-AB1	70	24	7691	13.7339	0.941698	0.213809	0.1977
KEGG_PATHWAY	mmu05140:Leishmaniasis	4	2.7027	0.0195014	H2-EB1, NOS2, H2-AA, H2-AB1	70	64	7691	6.86696	0.943603	0.213809	0.1977
KEGG_PATHWAY	mmu05152:Tuberculosis	6	4.05405	0.0205022	CD74, CEBPB, H2-EB1, NOS2, H2-AA, H2-AB1	70	176	7691	3.74562	0.951415	0.213809	0.1977
INTERPRO	IPR003006:Immunoglobulin/major histocompatibility complex, conserved site	4	2.7027	0.0217998	H2-EB1, H2-Q8, H2-AA, H2-AB1	145	85	20594	6.68365	0.999731	1	1
KEGG_PATHWAY	mmu05320:Autoimmune thyroid disease	4	2.7027	0.0255959	H2-EB1, H2-Q8, H2-AA, H2-AB1	70	71	7691	6.18994	0.977306	0.249133	0.230363
INTERPRO	IPR003597:Immunoglobulin C1-set	4	2.7027	0.0339547	H2-EB1, H2-Q8, H2-AA, H2-AB1	145	101	20594	5.62485	0.999997	1	1
GOTERM_MF_DIRECT	GO:0042605~peptide antigen binding	3	2.02703	0.0467707	H2-Q8, H2-AA, H2-AB1	135	45	17446	8.61531	1	0.97283	0.97283
KEGG_PATHWAY	mmu04672:Intestinal immune network for IgA production	3	2.02703	0.0542656	H2-EB1, H2-AA, H2-AB1	70	42	7691	7.84796	0.99971	0.396139	0.366293
KEGG_PATHWAY	mmu04514:Cell adhesion molecules (CAMs)	5	3.37838	0.0571237	H2-EB1, H2-Q8, ITGA6, H2-AA, H2-AB1	70	162	7691	3.39109	0.999814	0.397146	0.367224
SMART	SM00407:IGc1	4	2.7027	0.0615595	H2-EB1, H2-Q8, H2-AA, H2-AB1	97	98	10425	4.3867	0.998733	1	1
KEGG_PATHWAY	mmu04145:Phagosome	5	3.37838	0.0669932	H2-EB1, TFRC, H2-Q8, H2-AA, H2-AB1	70	171	7691	3.21261	0.99996	0.444591	0.411095
GOTERM_BP_DIRECT	GO:0002376~immune system process	7	4.72973	0.0675962	CD74, H2-EB1, H2-AA, SQSTM1, IFIT3, TNFRSF21, H2-AB1	136	383	18082	2.43	1	1	0.994547
KEGG_PATHWAY	mmu05150:Staphylococcus aureus infection	3	2.02703	0.0737897	H2-EB1, H2-AA, H2-AB1	70	50	7691	6.59229	0.999986	0.468404	0.433114
KEGG_PATHWAY	mmu05166:HTLV-I infection	6	4.05405	0.101041	H2-EB1, CDKN1A, CCND1, H2-Q8, H2-AA, H2-AB1	70	276	7691	2.38851	1	0.590082	0.545624
KEGG_PATHWAY	mmu05322:Systemic lupus erythematosus	4	2.7027	0.144958	H2-EB1, C7, H2-AA, H2-AB1	70	147	7691	2.9897	1	0.682705	0.631268
GOTERM_BP_DIRECT	GO:0006955~immune response	5	3.37838	0.146435	CD74, H2-EB1, C7, H2-AA, H2-AB1	136	272	18082	2.44404	1	1	0.994547
KEGG_PATHWAY	mmu05323:Rheumatoid arthritis	3	2.02703	0.167345	H2-EB1, H2-AA, H2-AB1	70	82	7691	4.01969	1	0.763511	0.705986
KEGG_PATHWAY	mmu05164:Influenza A	4	2.7027	0.197853	IVNS1ABP, H2-EB1, H2-AA, H2-AB1	70	171	7691	2.57009	1	0.82533	0.763148
UP_KEYWORDS	Immunoglobulin domain	4	2.7027	0.601362	LINGO3, VSTM4, H2-AA, SCN4B	147	481	22680	1.28304	1	1	0.932039
INTERPRO	IPR007110:Immunoglobulin-like domain	7	4.72973	0.626717	H2-EB1, LINGO3, H2-Q8, VSTM4, H2-AA, SCN4B, H2-AB1	145	920	20594	1.08064	1	1	1
INTERPRO	IPR013783:Immunoglobulin-like fold	8	5.40541	0.653471	H2-EB1, LINGO3, H2-Q8, VSTM4, GPCPD1, H2-AA, SCN4B, H2-AB1	145	1099	20594	1.03387	1	1	1
Annotation Cluster 4	Enrichment Score: 1.5349092410170504
Category	Term	Count	%	PValue	Genes	List Total	Pop Hits	Pop Total	Fold Enrichment	Bonferroni	Benjamini	FDR
KEGG_PATHWAY	mmu05410:Hypertrophic cardiomyopathy (HCM)	5	3.37838	0.00537854	ACE, TNNT2, CACNA2D1, ITGA6, ITGB6	70	79	7691	6.95389	0.544967	0.179195	0.165694
KEGG_PATHWAY	mmu05414:Dilated cardiomyopathy	4	2.7027	0.0381564	TNNT2, CACNA2D1, ITGA6, ITGB6	70	83	7691	5.29501	0.996586	0.30216	0.279395
KEGG_PATHWAY	mmu05412:Arrhythmogenic right ventricular cardiomyopathy (ARVC)	3	2.02703	0.121071	CACNA2D1, ITGA6, ITGB6	70	67	7691	4.91962	1	0.624511	0.577459
Annotation Cluster 5	Enrichment Score: 1.4243902083518418
Category	Term	Count	%	PValue	Genes	List Total	Pop Hits	Pop Total	Fold Enrichment	Bonferroni	Benjamini	FDR
UP_KEYWORDS	NADP	6	4.05405	0.00556043	HSD11B1, NADK2, H6PD, NOS2, 4833439L19RIK, HTATIP2	147	175	22680	5.2898	0.684697	0.104637	0.0970548
UP_KEYWORDS	Oxidoreductase	10	6.75676	0.0227214	HSD11B1, ADH1, EGLN3, H6PD, NOS2, ADHFE1, ALDH1A1, 4833439L19RIK, GLYR1, HTATIP2	147	639	22680	2.41449	0.991414	0.223968	0.207739
GOTERM_BP_DIRECT	GO:0055114~oxidation-reduction process	11	7.43243	0.0302432	HSD11B1, ADH1, EGLN3, H6PD, NOS2, ADHFE1, ALDH1A1, 4833439L19RIK, CYB561, GLYR1, HTATIP2	136	676	18082	2.16348	1	1	0.994547
UP_KEYWORDS	NAD	5	3.37838	0.0308015	NADK2, ADH1, H6PD, ALDH1A1, GLYR1	147	183	22680	4.21546	0.99846	0.277214	0.257126
GOTERM_MF_DIRECT	GO:0016491~oxidoreductase activity	10	6.75676	0.0433938	HSD11B1, ADH1, EGLN3, H6PD, NOS2, ADHFE1, ALDH1A1, 4833439L19RIK, GLYR1, HTATIP2	135	604	17446	2.13956	0.999999	0.97283	0.97283
INTERPRO	IPR016040:NAD(P)-binding domain	5	3.37838	0.051312	HSD11B1, ADH1, H6PD, GLYR1, HTATIP2	145	199	20594	3.56853	1	1	1
UP_SEQ_FEATURE	binding site:Substrate	4	2.7027	0.408205	HSD11B1, H6PD, GPCPD1, HTATIP2	138	304	18012	1.71739	1	1	1
Annotation Cluster 6	Enrichment Score: 1.3474708014424124
Category	Term	Count	%	PValue	Genes	List Total	Pop Hits	Pop Total	Fold Enrichment	Bonferroni	Benjamini	FDR
UP_KEYWORDS	Cell cycle	12	8.10811	0.0024689	WEE1, RGS2, ANKLE2, CDKN1A, TSG101, DMTF1, CCND1, TLK2, TIMELESS, CABLES1, KMT5A, MKI67	147	626	22680	2.95755	0.400521	0.0567847	0.0526699
GOTERM_BP_DIRECT	GO:0007049~cell cycle	12	8.10811	0.0063495	WEE1, RGS2, ANKLE2, CDKN1A, TSG101, DMTF1, CCND1, TLK2, TIMELESS, CABLES1, KMT5A, MKI67	136	614	18082	2.59849	0.997113	0.448373	0.445442
UP_KEYWORDS	Cell division	7	4.72973	0.0335772	WEE1, ANKLE2, TSG101, CCND1, TIMELESS, CABLES1, KMT5A	147	372	22680	2.90323	0.99915	0.289603	0.268617
GOTERM_BP_DIRECT	GO:0051301~cell division	7	4.72973	0.0617268	WEE1, ANKLE2, TSG101, CCND1, TIMELESS, CABLES1, KMT5A	136	374	18082	2.48848	1	1	0.994547
GOTERM_CC_DIRECT	GO:0005730~nucleolus	10	6.75676	0.142549	SRPK2, WEE1, RGS2, CDKN1A, TSG101, ANKRD1, LEO1, TIMELESS, MKI67, CLOCK	140	842	19662	1.66797	1	1	0.995652
UP_KEYWORDS	Mitosis	4	2.7027	0.233366	WEE1, ANKLE2, TIMELESS, KMT5A	147	259	22680	2.38279	1	0.905039	0.839457
GOTERM_BP_DIRECT	GO:0007067~mitotic nuclear division	4	2.7027	0.341934	WEE1, ANKLE2, TIMELESS, KMT5A	136	277	18082	1.91994	1	1	0.994547
Annotation Cluster 7	Enrichment Score: 1.2495782100434163
Category	Term	Count	%	PValue	Genes	List Total	Pop Hits	Pop Total	Fold Enrichment	Bonferroni	Benjamini	FDR
UP_KEYWORDS	Nucleus	49	33.1081	0.000165057	CDKN1A, TCF23, CTNND1, FHL2, MKI67, SYNCRIP, RGS2, HERC2, RNF114, CCND1, TLK2, ANKRD1, KMT5A, PTGDS, SOX6, HTATIP2, SREBF1, BRD2, RBFOX2, DMTF1, ZFP692, TIMELESS, SGK1, CLOCK, SQSTM1, SF1, GLYR1, CEBPB, TSG101, CIART, HMBOX1, MTA1, LEO1, IVNS1ABP, SRPK2, CTC1, EGLN3, TMEM176B, STAT3, CABLES1, PER2, WEE1, PER3, TEF, BCL6B, CPEB3, LPIN3, NFE2L1, SIPA1	147	4534	22680	1.6674	0.0335925	0.00495883	0.0045995
UP_SEQ_FEATURE	DNA-binding region:Basic motif	6	4.05405	0.00683845	SREBF1, CEBPB, TEF, TCF23, CLOCK, NFE2L1	138	156	18012	5.02007	0.985201	0.757764	0.757764
UP_KEYWORDS	Transcription regulation	21	14.1892	0.0114959	BRD2, SREBF1, CEBPB, CTNND1, STAT3, FHL2, CIART, PER2, HMBOX1, PER3, MTA1, DMTF1, TEF, CCND1, LEO1, TIMELESS, ZFP692, KMT5A, SOX6, CLOCK, SF1	147	1799	22680	1.801	0.908685	0.169975	0.157658
GOTERM_BP_DIRECT	GO:0045892~negative regulation of transcription, DNA-templated	11	7.43243	0.0116049	PER2, CEBPB, HMBOX1, RBFOX2, TSG101, FHL2, TIMELESS, KMT5A, SOX6, CLOCK, CIART	136	579	18082	2.52593	0.999978	0.626664	0.622568
UP_KEYWORDS	Transcription	21	14.1892	0.0159773	BRD2, SREBF1, CEBPB, CTNND1, STAT3, FHL2, CIART, PER2, HMBOX1, PER3, MTA1, DMTF1, TEF, CCND1, LEO1, TIMELESS, ZFP692, KMT5A, SOX6, CLOCK, SF1	147	1859	22680	1.74287	0.96435	0.206706	0.191728
UP_KEYWORDS	Activator	10	6.75676	0.0198478	SREBF1, CEBPB, MTA1, DMTF1, TEF, STAT3, LEO1, SOX6, CPEB3, CLOCK	147	624	22680	2.47253	0.984233	0.220649	0.20466
GOTERM_BP_DIRECT	GO:0006351~transcription, DNA-templated	22	14.8649	0.0401649	BRD2, SREBF1, CEBPB, CTNND1, STAT3, FHL2, CIART, PER2, HMBOX1, PER3, MTA1, ABLIM3, DMTF1, TEF, CCND1, LEO1, TIMELESS, ZFP692, KMT5A, SOX6, CLOCK, SF1	136	1885	18082	1.55174	1	1	0.994547
UP_SEQ_FEATURE	domain:Leucine-zipper	4	2.7027	0.0493617	SREBF1, CEBPB, TEF, NFE2L1	138	108	18012	4.83414	1	1	1
INTERPRO	IPR004827:Basic-leucine zipper domain	3	2.02703	0.0548635	CEBPB, TEF, NFE2L1	145	54	20594	7.89042	1	1	1
SMART	SM00338:BRLZ	3	2.02703	0.0800262	CEBPB, TEF, NFE2L1	97	51	10425	6.32201	0.999843	1	1
GOTERM_MF_DIRECT	GO:0044212~transcription regulatory region DNA binding	5	3.37838	0.104993	SREBF1, CEBPB, DMTF1, STAT3, SOX6	135	233	17446	2.77317	1	1	1
GOTERM_MF_DIRECT	GO:0043565~sequence-specific DNA binding	9	6.08108	0.114621	SREBF1, CEBPB, MTA1, DMTF1, TEF, STAT3, SOX6, CLOCK, NFE2L1	135	633	17446	1.83739	1	1	1
UP_KEYWORDS	DNA-binding	15	10.1351	0.151774	CTC1, SREBF1, CEBPB, STAT3, MKI67, HMBOX1, MTA1, DMTF1, TEF, ZFP692, SSBP1, SOX6, CLOCK, NFE2L1, GLYR1	147	1604	22680	1.44282	1	0.796794	0.739055
GOTERM_MF_DIRECT	GO:0001077~transcriptional activator activity, RNA polymerase II core promoter proximal region sequence-specific binding	5	3.37838	0.154398	SREBF1, CEBPB, TEF, STAT3, CLOCK	135	270	17446	2.39314	1	1	1
GOTERM_BP_DIRECT	GO:0006355~regulation of transcription, DNA-templated	22	14.8649	0.180428	BRD2, SREBF1, CEBPB, CTNND1, STAT3, FHL2, GM14440, CIART, HMBOX1, PER3, MTA1, DMTF1, TEF, CCND1, LEO1, TIMELESS, ZFP692, KMT5A, SOX6, CLOCK, NFE2L1, SF1	136	2279	18082	1.28347	1	1	0.994547
GOTERM_BP_DIRECT	GO:0045944~positive regulation of transcription from RNA polymerase II promoter	11	7.43243	0.209686	SREBF1, CEBPB, TEF, ABLIM3, STAT3, LEO1, ITGA6, SOX6, CLOCK, LPIN3, NFE2L1	136	995	18082	1.46986	1	1	0.994547
GOTERM_MF_DIRECT	GO:0000978~RNA polymerase II core promoter proximal region sequence-specific DNA binding	5	3.37838	0.297806	SREBF1, CEBPB, TEF, STAT3, CLOCK	135	359	17446	1.79986	1	1	1
GOTERM_MF_DIRECT	GO:0003677~DNA binding	17	11.4865	0.344039	CTC1, SREBF1, CEBPB, STAT3, MKI67, HMBOX1, MTA1, DMTF1, TEF, BCL6B, ANKRD1, ZFP692, SSBP1, SOX6, CLOCK, NFE2L1, GLYR1	135	1847	17446	1.18944	1	1	1
GOTERM_BP_DIRECT	GO:0045893~positive regulation of transcription, DNA-templated	6	4.05405	0.43077	SREBF1, CEBPB, HMBOX1, STAT3, SOX6, CLOCK	136	576	18082	1.38496	1	1	0.994547
GOTERM_MF_DIRECT	GO:0003700~transcription factor activity, sequence-specific DNA binding	8	5.40541	0.520919	SREBF1, CEBPB, MTA1, TEF, STAT3, SOX6, CLOCK, NFE2L1	135	883	17446	1.17082	1	1	1
Annotation Cluster 8	Enrichment Score: 1.106096217052929
Category	Term	Count	%	PValue	Genes	List Total	Pop Hits	Pop Total	Fold Enrichment	Bonferroni	Benjamini	FDR
GOTERM_BP_DIRECT	GO:0086002~cardiac muscle cell action potential involved in contraction	3	2.02703	0.00239407	CACNA2D1, SCN4B, KCNJ2	136	10	18082	39.8868	0.88924	0.267303	0.265556
KEGG_PATHWAY	mmu04921:Oxytocin signaling pathway	6	4.05405	0.0109011	RGS2, CDKN1A, CCND1, CACNA2D1, KCNJ2, KCNJ3	70	150	7691	4.39486	0.798163	0.213809	0.1977
GOTERM_BP_DIRECT	GO:0086091~regulation of heart rate by cardiac conduction	3	2.02703	0.0184227	CACNA2D1, SCN4B, KCNJ2	136	28	18082	14.2453	1	0.805335	0.800071
GOTERM_MF_DIRECT	GO:0005244~voltage-gated ion channel activity	5	3.37838	0.0198568	CACNA2D1, CLCN3, SCN4B, KCNJ2, KCNJ3	135	134	17446	4.822	0.998084	0.97283	0.97283
UP_KEYWORDS	Voltage-gated channel	4	2.7027	0.0579826	CACNA2D1, SCN4B, KCNJ2, KCNJ3	147	136	22680	4.53782	0.999996	0.428657	0.397595
GOTERM_CC_DIRECT	GO:0030315~T-tubule	3	2.02703	0.061538	CACNA2D1, KCNJ2, KCNJ3	140	57	19662	7.39173	1	0.951956	0.943713
GOTERM_BP_DIRECT	GO:0034765~regulation of ion transmembrane transport	4	2.7027	0.0803532	CACNA2D1, SCN4B, KCNJ2, KCNJ3	136	135	18082	3.93943	1	1	0.994547
UP_KEYWORDS	Ion channel	4	2.7027	0.367792	CACNA2D1, SCN4B, KCNJ2, KCNJ3	147	336	22680	1.83673	1	1	0.932039
UP_KEYWORDS	Ion transport	6	4.05405	0.368101	CACNA2D1, SLC38A10, CLCN3, SCN4B, KCNJ2, KCNJ3	147	619	22680	1.4955	1	1	0.932039
GOTERM_BP_DIRECT	GO:0006811~ion transport	6	4.05405	0.44253	CACNA2D1, SLC38A10, CLCN3, SCN4B, KCNJ2, KCNJ3	136	584	18082	1.36599	1	1	0.994547
UP_KEYWORDS	Transport	14	9.45946	0.452373	ACBD5, TSG101, SLC44A2, CACNA2D1, SLC38A10, HBB-B1, CLCN3, MPC1, ZC3H11A, PTGDS, CYB561, SCN4B, KCNJ2, KCNJ3	147	1901	22680	1.13624	1	1	0.932039
GOTERM_BP_DIRECT	GO:0006810~transport	13	8.78378	0.718663	ACBD5, TSG101, SLC44A2, CACNA2D1, SLC38A10, CLCN3, MPC1, ZC3H11A, PTGDS, CYB561, SCN4B, KCNJ2, KCNJ3	136	1822	18082	0.948642	1	1	0.994547
Annotation Cluster 9	Enrichment Score: 1.0471254909549859
Category	Term	Count	%	PValue	Genes	List Total	Pop Hits	Pop Total	Fold Enrichment	Bonferroni	Benjamini	FDR
GOTERM_MF_DIRECT	GO:0005086~ARF guanyl-nucleotide exchange factor activity	3	2.02703	0.0156504	CYTH4, FNBP1, TRIP10	135	25	17446	15.5076	0.992712	0.97283	0.97283
UP_KEYWORDS	Lipid-binding	4	2.7027	0.134326	ACBD5, CYTH4, FNBP1, TRIP10	147	197	22680	3.1327	1	0.796794	0.739055
GOTERM_MF_DIRECT	GO:0008289~lipid binding	4	2.7027	0.343509	ACBD5, CYTH4, FNBP1, TRIP10	135	270	17446	1.91451	1	1	1
Annotation Cluster 10	Enrichment Score: 0.9190250437999142
Category	Term	Count	%	PValue	Genes	List Total	Pop Hits	Pop Total	Fold Enrichment	Bonferroni	Benjamini	FDR
GOTERM_MF_DIRECT	GO:0003779~actin binding	7	4.72973	0.0463638	ACTR3, ABLIM3, MPRIP, NOS2, TNNT2, FSCN1, ADD3	135	338	17446	2.67635	1	0.97283	0.97283
GOTERM_CC_DIRECT	GO:0005911~cell-cell junction	4	2.7027	0.170348	ACTR3, CTNND1, FSCN1, ADD3	140	201	19662	2.79488	1	1	0.995652
UP_KEYWORDS	Actin-binding	4	2.7027	0.221518	ACTR3, MPRIP, FSCN1, ADD3	147	252	22680	2.44898	1	0.899101	0.833949
Annotation Cluster 11	Enrichment Score: 0.8908630604225908
Category	Term	Count	%	PValue	Genes	List Total	Pop Hits	Pop Total	Fold Enrichment	Bonferroni	Benjamini	FDR
UP_SEQ_FEATURE	DNA-binding region:Basic motif	6	4.05405	0.00683845	SREBF1, CEBPB, TEF, TCF23, CLOCK, NFE2L1	138	156	18012	5.02007	0.985201	0.757764	0.757764
GOTERM_MF_DIRECT	GO:0001077~transcriptional activator activity, RNA polymerase II core promoter proximal region sequence-specific binding	5	3.37838	0.154398	SREBF1, CEBPB, TEF, STAT3, CLOCK	135	270	17446	2.39314	1	1	1
GOTERM_MF_DIRECT	GO:0046983~protein dimerization activity	4	2.7027	0.179755	SREBF1, STAT3, TCF23, CLOCK	135	190	17446	2.72062	1	1	1
INTERPRO	IPR011598:Myc-type, basic helix-loop-helix (bHLH) domain	3	2.02703	0.187183	SREBF1, TCF23, CLOCK	145	113	20594	3.77064	1	1	1
UP_SEQ_FEATURE	domain:Helix-loop-helix motif	3	2.02703	0.204023	SREBF1, TCF23, CLOCK	138	110	18012	3.55968	1	1	1
SMART	SM00353:HLH	3	2.02703	0.269028	SREBF1, TCF23, CLOCK	97	110	10425	2.93112	1	1	1
GOTERM_MF_DIRECT	GO:0000978~RNA polymerase II core promoter proximal region sequence-specific DNA binding	5	3.37838	0.297806	SREBF1, CEBPB, TEF, STAT3, CLOCK	135	359	17446	1.79986	1	1	1
Annotation Cluster 12	Enrichment Score: 0.761561878381391
Category	Term	Count	%	PValue	Genes	List Total	Pop Hits	Pop Total	Fold Enrichment	Bonferroni	Benjamini	FDR
KEGG_PATHWAY	mmu05222:Small cell lung cancer	4	2.7027	0.0393222	CCND1, NOS2, COL4A3, ITGA6	70	84	7691	5.23197	0.99714	0.30216	0.279395
KEGG_PATHWAY	mmu04151:PI3K-Akt signaling pathway	7	4.72973	0.0939269	CDKN1A, CCND1, DDIT4, COL4A3, ITGA6, ITGB6, SGK1	70	351	7691	2.19117	0.999999	0.571389	0.528339
KEGG_PATHWAY	mmu04510:Focal adhesion	5	3.37838	0.114555	CCND1, COL4A3, RAPGEF1, ITGA6, ITGB6	70	207	7691	2.6539	1	0.624511	0.577459
KEGG_PATHWAY	mmu05200:Pathways in cancer	7	4.72973	0.142059	EGLN3, CDKN1A, CCND1, NOS2, STAT3, COL4A3, ITGA6	70	395	7691	1.94709	1	0.682705	0.631268
GOTERM_MF_DIRECT	GO:0005178~integrin binding	3	2.02703	0.179215	COL4A3, ITGA6, ITGB6	135	100	17446	3.87689	1	1	1
KEGG_PATHWAY	mmu04512:ECM-receptor interaction	3	2.02703	0.186632	COL4A3, ITGA6, ITGB6	70	88	7691	3.74562	1	0.801421	0.74104
UP_KEYWORDS	Cell adhesion	4	2.7027	0.569513	CTNND1, COL4A3, ITGA6, ITGB6	147	459	22680	1.34454	1	1	0.932039
GOTERM_BP_DIRECT	GO:0007155~cell adhesion	4	2.7027	0.705875	CTNND1, COL4A3, ITGA6, ITGB6	136	485	18082	1.09654	1	1	0.994547
Annotation Cluster 13	Enrichment Score: 0.7485865276279178
Category	Term	Count	%	PValue	Genes	List Total	Pop Hits	Pop Total	Fold Enrichment	Bonferroni	Benjamini	FDR
UP_SEQ_FEATURE	domain:SH3	4	2.7027	0.132945	FNBP1, ARHGEF19, TRIP10, ARHGAP26	138	166	18012	3.1451	1	1	1
UP_KEYWORDS	SH3 domain	4	2.7027	0.15072	FNBP1, ARHGEF19, TRIP10, ARHGAP26	147	208	22680	2.96703	1	0.796794	0.739055
INTERPRO	IPR001452:Src homology-3 domain	4	2.7027	0.185603	FNBP1, ARHGEF19, TRIP10, ARHGAP26	145	212	20594	2.67977	1	1	1
SMART	SM00326:SH3	4	2.7027	0.272412	FNBP1, ARHGEF19, TRIP10, ARHGAP26	97	197	10425	2.18222	1	1	1
Annotation Cluster 14	Enrichment Score: 0.7062770259081372
Category	Term	Count	%	PValue	Genes	List Total	Pop Hits	Pop Total	Fold Enrichment	Bonferroni	Benjamini	FDR
GOTERM_BP_DIRECT	GO:0042493~response to drug	7	4.72973	0.0418905	NPPB, SREBF1, CDKN1A, CCND1, STAT3, ALDH1A1, ADD3	136	339	18082	2.7454	1	1	0.994547
KEGG_PATHWAY	mmu04068:FoxO signaling pathway	4	2.7027	0.118651	CDKN1A, CCND1, STAT3, SGK1	70	134	7691	3.27974	1	0.624511	0.577459
KEGG_PATHWAY	mmu05200:Pathways in cancer	7	4.72973	0.142059	EGLN3, CDKN1A, CCND1, NOS2, STAT3, COL4A3, ITGA6	70	395	7691	1.94709	1	0.682705	0.631268
KEGG_PATHWAY	mmu05205:Proteoglycans in cancer	4	2.7027	0.27415	CDKN1A, CCND1, STAT3, GAB1	70	203	7691	2.16495	1	1	0.931034
KEGG_PATHWAY	mmu05203:Viral carcinogenesis	4	2.7027	0.343249	CDKN1A, CCND1, H2-Q8, STAT3	70	231	7691	1.90254	1	1	0.931034
KEGG_PATHWAY	mmu05161:Hepatitis B	3	2.02703	0.378173	CDKN1A, CCND1, STAT3	70	146	7691	2.25763	1	1	0.931034
KEGG_PATHWAY	mmu05206:MicroRNAs in cancer	4	2.7027	0.45281	CDKN1A, CCND1, STAT3, DDIT4	70	276	7691	1.59234	1	1	0.931034
Annotation Cluster 15	Enrichment Score: 0.7031358410828091
Category	Term	Count	%	PValue	Genes	List Total	Pop Hits	Pop Total	Fold Enrichment	Bonferroni	Benjamini	FDR
GOTERM_CC_DIRECT	GO:0030425~dendrite	7	4.72973	0.134411	FXR1, WHRN, MINK1, FSCN1, NCDN, CPEB3, KCNJ2	140	490	19662	2.00633	1	1	0.995652
UP_KEYWORDS	Cell projection	8	5.40541	0.148284	ACTR3, WHRN, MINK1, TRIP10, FSCN1, CABLES1, NCDN, CPEB3	147	678	22680	1.82048	1	0.796794	0.739055
GOTERM_CC_DIRECT	GO:0042995~cell projection	7	4.72973	0.389998	ACTR3, WHRN, MINK1, TRIP10, FSCN1, CABLES1, NCDN	140	712	19662	1.38076	1	1	0.995652
Annotation Cluster 16	Enrichment Score: 0.702445510855938
Category	Term	Count	%	PValue	Genes	List Total	Pop Hits	Pop Total	Fold Enrichment	Bonferroni	Benjamini	FDR
INTERPRO	IPR001849:Pleckstrin homology domain	5	3.37838	0.111991	CYTH4, MPRIP, ARHGEF19, GAB1, ARHGAP26	145	262	20594	2.71045	1	1	1
SMART	SM00233:PH	5	3.37838	0.204358	CYTH4, MPRIP, ARHGEF19, GAB1, ARHGAP26	97	253	10425	2.124	1	1	1
UP_SEQ_FEATURE	domain:PH	4	2.7027	0.21096	CYTH4, ARHGEF19, GAB1, ARHGAP26	138	208	18012	2.51003	1	1	1
INTERPRO	IPR011993:Pleckstrin homology-like domain	5	3.37838	0.320955	CYTH4, MPRIP, ARHGEF19, GAB1, ARHGAP26	145	409	20594	1.73628	1	1	1
Annotation Cluster 17	Enrichment Score: 0.6223104098424167
Category	Term	Count	%	PValue	Genes	List Total	Pop Hits	Pop Total	Fold Enrichment	Bonferroni	Benjamini	FDR
GOTERM_MF_DIRECT	GO:0008270~zinc ion binding	13	8.78378	0.123558	ACE, FHL2, ADAMTS10, ADH1, HERC2, MTA1, RNF114, ABLIM3, TAB3, CPXM1, LONRF1, SQSTM1, SF1	135	1075	17446	1.56278	1	1	1
UP_KEYWORDS	Zinc	19	12.8378	0.128299	CDKN1A, ACE, NOS2, FHL2, ADAMTS10, ADH1, HERC2, MTA1, RNF114, ABLIM3, ZC3H11A, BCL6B, ZFP692, TAB3, CPXM1, LONRF1, SQSTM1, SMAP1, SF1	147	2099	22680	1.39658	1	0.796794	0.739055
UP_KEYWORDS	Metal-binding	26	17.5676	0.263652	NRP2, CDKN1A, FHL2, HBB-B1, ADAMTS10, ADH1, MTA1, HERC2, RNF114, ABLIM3, CPXM1, LONRF1, EGLN3, ACE, NOS2, CACNA2D1, WEE1, ZC3H11A, BCL6B, ZFP692, TAB3, ITGA6, CYB561, SQSTM1, SMAP1, SF1	147	3395	22680	1.18157	1	0.96048	0.89088
UP_KEYWORDS	Zinc-finger	13	8.78378	0.307442	CDKN1A, FHL2, HERC2, MTA1, RNF114, ZC3H11A, BCL6B, ZFP692, TAB3, LONRF1, SQSTM1, SMAP1, SF1	147	1565	22680	1.28161	1	1	0.932039
GOTERM_MF_DIRECT	GO:0046872~metal ion binding	26	17.5676	0.601945	ZFP644, NRP2, CDKN1A, FHL2, ADAMTS10, ADH1, MTA1, HERC2, RNF114, ABLIM3, CPXM1, EGLN3, ACE, NOS2, CACNA2D1, ADHFE1, WEE1, ZC3H11A, BCL6B, ZFP692, TAB3, ITGA6, CYB561, SQSTM1, SMAP1, SF1	135	3355	17446	1.00148	1	1	1
Annotation Cluster 18	Enrichment Score: 0.621706747916968
Category	Term	Count	%	PValue	Genes	List Total	Pop Hits	Pop Total	Fold Enrichment	Bonferroni	Benjamini	FDR
UP_KEYWORDS	Kinase	10	6.75676	0.0395491	SRPK2, NADK2, WEE1, CDKN1A, PRKAR1A, WNK2, MINK1, TLK2, TAB3, SGK1	147	707	22680	2.18226	0.999764	0.327467	0.303737
GOTERM_MF_DIRECT	GO:0016301~kinase activity	10	6.75676	0.0754598	SRPK2, NADK2, WEE1, CCND1, PRKAR1A, WNK2, MINK1, TLK2, TAB3, SGK1	135	674	17446	1.91735	1	1	1
INTERPRO	IPR008271:Serine/threonine-protein kinase, active site	6	4.05405	0.084778	SRPK2, WEE1, WNK2, MINK1, TLK2, SGK1	145	333	20594	2.55906	1	1	1
UP_SEQ_FEATURE	active site:Proton acceptor	10	6.75676	0.0923239	SRPK2, HSD11B1, WEE1, H6PD, WNK2, ALDH1A1, MINK1, TLK2, SGK1, HTATIP2	138	710	18012	1.83833	1	1	1
GOTERM_BP_DIRECT	GO:0006468~protein phosphorylation	8	5.40541	0.140181	SRPK2, WEE1, CCND1, PRKAR1A, WNK2, MINK1, TLK2, SGK1	136	576	18082	1.84661	1	1	0.994547
GOTERM_BP_DIRECT	GO:0016310~phosphorylation	8	5.40541	0.173928	SRPK2, NADK2, WEE1, WNK2, STAT3, MINK1, TLK2, SGK1	136	612	18082	1.73799	1	1	0.994547
UP_KEYWORDS	Transferase	15	10.1351	0.178664	SRPK2, CDKN1A, ALAS1, MINK1, NADK2, WEE1, HERC2, PRKAR1A, WNK2, TLK2, TAB3, KMT5A, SGK1, CLOCK, ST3GAL3	147	1654	22680	1.39921	1	0.860081	0.797757
GOTERM_MF_DIRECT	GO:0004672~protein kinase activity	7	4.72973	0.22437	SRPK2, WEE1, CCND1, WNK2, MINK1, TLK2, SGK1	135	531	17446	1.70359	1	1	1
GOTERM_MF_DIRECT	GO:0004674~protein serine/threonine kinase activity	6	4.05405	0.232965	SRPK2, WNK2, MINK1, TLK2, SGK1, HTATIP2	135	428	17446	1.81163	1	1	1
UP_KEYWORDS	ATP-binding	12	8.10811	0.262622	SRPK2, ACTR3, ACTA1, NADK2, DHX30, WEE1, WNK2, MINK1, TLK2, MKI67, CLCN3, SGK1	147	1363	22680	1.35835	1	0.96048	0.89088
UP_KEYWORDS	Serine/threonine-protein kinase	5	3.37838	0.26448	SRPK2, WNK2, MINK1, TLK2, SGK1	147	405	22680	1.90476	1	0.96048	0.89088
SMART	SM00220:S_TKc	6	4.05405	0.272145	SRPK2, WEE1, WNK2, MINK1, TLK2, SGK1	97	380	10425	1.69696	1	1	1
INTERPRO	IPR000719:Protein kinase, catalytic domain	6	4.05405	0.29249	SRPK2, WEE1, WNK2, MINK1, TLK2, SGK1	145	515	20594	1.65469	1	1	1
INTERPRO	IPR017441:Protein kinase, ATP binding site	5	3.37838	0.29732	SRPK2, WEE1, MINK1, TLK2, SGK1	145	394	20594	1.80238	1	1	1
UP_SEQ_FEATURE	domain:Protein kinase	6	4.05405	0.335026	SRPK2, WEE1, WNK2, MINK1, TLK2, SGK1	138	502	18012	1.56002	1	1	1
UP_KEYWORDS	Nucleotide-binding	14	9.45946	0.339933	ACTR3, SRPK2, MINK1, MKI67, CLCN3, RHOBTB1, ACTA1, NADK2, DHX30, WEE1, PRKAR1A, WNK2, TLK2, SGK1	147	1754	22680	1.23147	1	1	0.932039
INTERPRO	IPR011009:Protein kinase-like domain	6	4.05405	0.34883	SRPK2, WEE1, WNK2, MINK1, TLK2, SGK1	145	556	20594	1.53267	1	1	1
GOTERM_BP_DIRECT	GO:0035556~intracellular signal transduction	5	3.37838	0.349645	SRPK2, WNK2, MINK1, TLK2, SGK1	136	400	18082	1.66195	1	1	0.994547
GOTERM_MF_DIRECT	GO:0000166~nucleotide binding	17	11.4865	0.417582	ACTR3, SRPK2, RBFOX2, MINK1, MKI67, CLCN3, RHOBTB1, ACTA1, NADK2, SYNCRIP, DHX30, WEE1, PRKAR1A, WNK2, TLK2, SGK1, CPEB3	135	1936	17446	1.13476	1	1	1
UP_SEQ_FEATURE	binding site:ATP	6	4.05405	0.457045	SRPK2, WEE1, WNK2, MINK1, TLK2, SGK1	138	583	18012	1.34328	1	1	1
GOTERM_MF_DIRECT	GO:0016740~transferase activity	12	8.10811	0.583397	SRPK2, NADK2, WEE1, HERC2, ALAS1, WNK2, MINK1, TLK2, KMT5A, SGK1, CLOCK, ST3GAL3	135	1472	17446	1.0535	1	1	1
UP_SEQ_FEATURE	nucleotide phosphate-binding region:ATP	8	5.40541	0.603325	SRPK2, DHX30, WEE1, WNK2, MINK1, TLK2, CLCN3, SGK1	138	963	18012	1.08429	1	1	1
GOTERM_MF_DIRECT	GO:0005524~ATP binding	12	8.10811	0.615395	SRPK2, ACTR3, ACTA1, NADK2, DHX30, WEE1, WNK2, MINK1, TLK2, MKI67, CLCN3, SGK1	135	1507	17446	1.02903	1	1	1
Annotation Cluster 19	Enrichment Score: 0.5693289704597618
Category	Term	Count	%	PValue	Genes	List Total	Pop Hits	Pop Total	Fold Enrichment	Bonferroni	Benjamini	FDR
UP_KEYWORDS	RNA-binding	7	4.72973	0.191843	FXR1, SYNCRIP, DHX30, RBFOX2, PUM1, CPEB3, SF1	147	601	22680	1.797	1	0.883491	0.81947
UP_KEYWORDS	mRNA splicing	4	2.7027	0.201518	SRPK2, SYNCRIP, RBFOX2, SF1	147	240	22680	2.57143	1	0.891629	0.827018
GOTERM_BP_DIRECT	GO:0008380~RNA splicing	4	2.7027	0.268608	SRPK2, SYNCRIP, RBFOX2, SF1	136	241	18082	2.20674	1	1	0.994547
UP_KEYWORDS	mRNA processing	4	2.7027	0.316821	SRPK2, SYNCRIP, RBFOX2, SF1	147	307	22680	2.01024	1	1	0.932039
GOTERM_BP_DIRECT	GO:0006397~mRNA processing	4	2.7027	0.432675	SRPK2, SYNCRIP, RBFOX2, SF1	136	322	18082	1.65163	1	1	0.994547
Annotation Cluster 20	Enrichment Score: 0.5673213154881239
Category	Term	Count	%	PValue	Genes	List Total	Pop Hits	Pop Total	Fold Enrichment	Bonferroni	Benjamini	FDR
GOTERM_MF_DIRECT	GO:0003730~mRNA 3'-UTR binding	3	2.02703	0.0625913	FXR1, PUM1, CPEB3	135	53	17446	7.31488	1	1	1
GOTERM_BP_DIRECT	GO:0017148~negative regulation of translation	3	2.02703	0.0986143	FXR1, SYNCRIP, CPEB3	136	71	18082	5.61785	1	1	0.994547
GOTERM_MF_DIRECT	GO:0044822~poly(A) RNA binding	13	8.78378	0.147616	SRPK2, RBFOX2, TFRC, MKI67, PUM1, FXR1, SYNCRIP, DHX30, ZC3H11A, FSCN1, SSBP1, CPEB3, SF1	135	1113	17446	1.50942	1	1	1
UP_KEYWORDS	RNA-binding	7	4.72973	0.191843	FXR1, SYNCRIP, DHX30, RBFOX2, PUM1, CPEB3, SF1	147	601	22680	1.797	1	0.883491	0.81947
GOTERM_MF_DIRECT	GO:0003723~RNA binding	8	5.40541	0.392165	FXR1, SYNCRIP, DHX30, RBFOX2, PUM1, CPEB3, IFIT3, SF1	135	780	17446	1.32543	1	1	1
INTERPRO	IPR000504:RNA recognition motif domain	3	2.02703	0.504132	SYNCRIP, RBFOX2, CPEB3	145	241	20594	1.76798	1	1	1
INTERPRO	IPR012677:Nucleotide-binding, alpha-beta plait	3	2.02703	0.587146	SYNCRIP, RBFOX2, CPEB3	145	281	20594	1.51631	1	1	1
GOTERM_MF_DIRECT	GO:0003676~nucleic acid binding	10	6.75676	0.615867	FXR1, SYNCRIP, ZFP644, DHX30, RBFOX2, BCL6B, ZFP692, CPEB3, GM14440, SF1	135	1237	17446	1.0447	1	1	1
SMART	SM00360:RRM	3	2.02703	0.627088	SYNCRIP, RBFOX2, CPEB3	97	229	10425	1.40796	1	1	1
Annotation Cluster 21	Enrichment Score: 0.5270044784634997
Category	Term	Count	%	PValue	Genes	List Total	Pop Hits	Pop Total	Fold Enrichment	Bonferroni	Benjamini	FDR
UP_KEYWORDS	Carboxypeptidase	3	2.02703	0.0201801	ACE, CPXM1, PRCP	147	34	22680	13.6134	0.985301	0.220649	0.20466
GOTERM_MF_DIRECT	GO:0004180~carboxypeptidase activity	3	2.02703	0.0295339	ACE, CPXM1, PRCP	135	35	17446	11.0768	0.999913	0.97283	0.97283
UP_KEYWORDS	Metalloprotease	3	2.02703	0.236097	ACE, CPXM1, ADAMTS10	147	143	22680	3.23676	1	0.905039	0.839457
GOTERM_MF_DIRECT	GO:0008237~metallopeptidase activity	3	2.02703	0.348488	ACE, CPXM1, ADAMTS10	135	160	17446	2.42306	1	1	1
UP_KEYWORDS	Protease	4	2.7027	0.681359	ACE, CPXM1, PRCP, ADAMTS10	147	542	22680	1.13864	1	1	0.932039
GOTERM_MF_DIRECT	GO:0008233~peptidase activity	4	2.7027	0.76198	ACE, CPXM1, PRCP, ADAMTS10	135	516	17446	1.00178	1	1	1
GOTERM_BP_DIRECT	GO:0006508~proteolysis	4	2.7027	0.813987	ACE, CPXM1, PRCP, ADAMTS10	136	582	18082	0.913786	1	1	0.994547
UP_KEYWORDS	Hydrolase	8	5.40541	0.912201	DHX30, H6PD, ACE, CPXM1, PRCP, GPCPD1, LPIN3, ADAMTS10	147	1646	22680	0.74987	1	1	0.932039
GOTERM_MF_DIRECT	GO:0016787~hydrolase activity	8	5.40541	0.955896	DHX30, H6PD, ACE, CPXM1, PRCP, GPCPD1, LPIN3, ADAMTS10	135	1533	17446	0.674388	1	1	1
Annotation Cluster 22	Enrichment Score: 0.5188162011963365
Category	Term	Count	%	PValue	Genes	List Total	Pop Hits	Pop Total	Fold Enrichment	Bonferroni	Benjamini	FDR
GOTERM_CC_DIRECT	GO:0005770~late endosome	4	2.7027	0.0659363	CD74, TSG101, CLCN3, SQSTM1	140	131	19662	4.28833	1	0.951956	0.943713
GOTERM_CC_DIRECT	GO:0005768~endosome	5	3.37838	0.538841	TSG101, ACE, TFRC, CLCN3, SQSTM1	140	544	19662	1.29084	1	1	0.995652
UP_KEYWORDS	Endosome	3	2.02703	0.781567	TSG101, CLCN3, SQSTM1	147	443	22680	1.04482	1	1	0.932039
Annotation Cluster 23	Enrichment Score: 0.4270942040056055
Category	Term	Count	%	PValue	Genes	List Total	Pop Hits	Pop Total	Fold Enrichment	Bonferroni	Benjamini	FDR
UP_KEYWORDS	Glycoprotein	34	22.973	0.0427637	SLC46A3, CEBPB, NRP2, H6PD, TFRC, H2-Q8, SLC44A2, GPR22, PRCP, CLCN3, ADAMTS10, HSD11B1, CPXM1, ITGB6, PTGDS, VSTM4, KCNJ3, ST3GAL3, CD74, H2-EB1, LINGO3, ACE, CACNA2D1, H2-AA, MPEG1, COL4A3, ETL4, APLNR, ITGA6, ANGPTL4, CLOCK, SCN4B, TNFRSF21, H2-AB1	147	3815	22680	1.37502	0.999882	0.340465	0.315793
GOTERM_CC_DIRECT	GO:0016020~membrane	58	39.1892	0.106504	SLC46A3, NRP2, ANKLE2, TFRC, SLC44A2, GPR22, CTNND1, MKI67, SYNCRIP, RGS2, LMBR1, GOLGA5, HERC2, CCND1, MPC1, ITGB6, PTGDS, VSTM4, HTATIP2, ACTR3, SREBF1, FNBP1, CACNA2D1, MINK1, PHKA2, MPEG1, PRKAR1A, APLNR, ITGA6, SGK1, SCN4B, TNFRSF21, TSG101, SLC41A3, SLC38A10, CLCN3, ADD3, FXR1, HSD11B1, CYTH4, NCDN, KCNJ2, KCNJ3, ST3GAL3, CD74, ACBD5, H2-EB1, ACE, LINGO3, WHRN, TMEM176B, H2-AA, WNK2, TRIP10…	140	6998	19662	1.164	1	1	0.995652
UP_KEYWORDS	Disulfide bond	26	17.5676	0.14555	NRP2, TFRC, H2-Q8, PRCP, ADAMTS10, NPPB, C7, CPXM1, ITGB6, PTGDS, VSTM4, ST3GAL3, CD74, H2-EB1, LINGO3, ACE, CACNA2D1, H2-AA, PRKAR1A, COL4A3, ITGA6, ANGPTL4, SGK1, SCN4B, TNFRSF21, H2-AB1	147	3124	22680	1.28407	1	0.796794	0.739055
UP_SEQ_FEATURE	topological domain:Extracellular	22	14.8649	0.190974	SLC46A3, CD74, NRP2, H2-EB1, LINGO3, ACE, H2-Q8, TFRC, SLC44A2, CACNA2D1, GPR22, H2-AA, MPEG1, LMBR1, APLNR, ITGA6, ITGB6, SCN4B, KCNJ2, TNFRSF21, KCNJ3, H2-AB1	138	2256	18012	1.27282	1	1	1
UP_SEQ_FEATURE	topological domain:Cytoplasmic	27	18.2432	0.197899	SLC46A3, NRP2, TFRC, SLC44A2, GPR22, CLCN3, HSD11B1, LMBR1, GOLGA5, ITGB6, KCNJ2, KCNJ3, ST3GAL3, CD74, SREBF1, H2-EB1, LINGO3, ACE, CACNA2D1, H2-AA, MPEG1, APLNR, ITGA6, CYB561, SCN4B, TNFRSF21, H2-AB1	138	2880	18012	1.22364	1	1	1
UP_SEQ_FEATURE	disulfide bond	21	14.1892	0.448157	CD74, NRP2, H2-EB1, LINGO3, ACE, H2-Q8, TFRC, H2-AA, ADAMTS10, NPPB, PRKAR1A, COL4A3, CPXM1, ITGA6, ITGB6, ANGPTL4, PTGDS, SCN4B, TNFRSF21, H2-AB1, ST3GAL3	138	2510	18012	1.09201	1	1	1
UP_SEQ_FEATURE	glycosylation site:N-linked (GlcNAc...)	29	19.5946	0.457289	SLC46A3, NRP2, H6PD, TFRC, H2-Q8, SLC44A2, GPR22, PRCP, CLCN3, ADAMTS10, HSD11B1, CPXM1, ITGB6, PTGDS, ST3GAL3, CD74, H2-EB1, LINGO3, ACE, CACNA2D1, H2-AA, MPEG1, COL4A3, APLNR, ITGA6, ANGPTL4, SCN4B, TNFRSF21, H2-AB1	138	3563	18012	1.06234	1	1	1
UP_SEQ_FEATURE	transmembrane region	34	22.973	0.51694	SLC46A3, NRP2, ANKLE2, TFRC, H2-Q8, SLC44A2, SLC41A3, GPR22, SLC38A10, CLCN3, HSD11B1, LMBR1, GOLGA5, ITGB6, KCNJ2, KCNJ3, ST3GAL3, CTC1, CD74, SREBF1, ACBD5, H2-EB1, LINGO3, ACE, CACNA2D1, TMEM176B, H2-AA, MPEG1, APLNR, ITGA6, CYB561, SCN4B, TNFRSF21, H2-AB1	138	4312	18012	1.02916	1	1	1
UP_KEYWORDS	Membrane	54	36.4865	0.717501	SLC46A3, NRP2, ANKLE2, TFRC, SLC44A2, GPR22, CTNND1, RGS2, LMBR1, GOLGA5, CCND1, MPC1, ITGB6, PTGDS, VSTM4, SREBF1, FNBP1, CACNA2D1, MINK1, PHKA2, MPEG1, PRKAR1A, APLNR, ITGA6, SGK1, SCN4B, TNFRSF21, TSG101, H2-Q8, SLC41A3, SLC38A10, CLCN3, ADD3, HSD11B1, CYTH4, D17H6S56E-5, KCNJ2, KCNJ3, ST3GAL3, SPAG9, CD74, ACBD5, H2-EB1, ACE, LINGO3, TMEM176B, H2-AA, WNK2, TRIP10, CPEB3, CYB561, SMAP1, NFE2L1…	147	8683	22680	0.95951	1	1	0.932039
UP_SEQ_FEATURE	signal peptide	22	14.8649	0.766532	SLC46A3, NRP2, H2-EB1, H6PD, LINGO3, ACE, H2-Q8, CACNA2D1, PRCP, H2-AA, MPEG1, ADAMTS10, NPPB, COL4A3, CPXM1, ITGA6, ITGB6, ANGPTL4, PTGDS, SCN4B, TNFRSF21, H2-AB1	138	3124	18012	0.919167	1	1	1
UP_KEYWORDS	Signal	26	17.5676	0.837505	SLC46A3, NRP2, H6PD, H2-Q8, PRCP, ADAMTS10, NPPB, C7, CPXM1, ITGB6, PTGDS, VSTM4, HTATIP2, SREBF1, H2-EB1, LINGO3, ACE, CACNA2D1, H2-AA, MPEG1, COL4A3, ITGA6, ANGPTL4, SCN4B, TNFRSF21, H2-AB1	147	4543	22680	0.882991	1	1	0.932039
UP_KEYWORDS	Transmembrane helix	38	25.6757	0.931382	SLC46A3, NRP2, ANKLE2, TFRC, H2-Q8, SLC44A2, SLC41A3, GPR22, SLC38A10, CLCN3, HSD11B1, LMBR1, GOLGA5, MPC1, ITGB6, VSTM4, D17H6S56E-5, KCNJ2, KCNJ3, ST3GAL3, SPAG9, CD74, SREBF1, ACBD5, H2-EB1, LINGO3, ACE, CACNA2D1, TMEM176B, H2-AA, MPEG1, APLNR, ITGA6, CYB561, SCN4B, NFE2L1, TNFRSF21, H2-AB1	147	6938	22680	0.845036	1	1	0.932039
UP_KEYWORDS	Transmembrane	38	25.6757	0.933908	SLC46A3, NRP2, ANKLE2, TFRC, H2-Q8, SLC44A2, SLC41A3, GPR22, SLC38A10, CLCN3, HSD11B1, LMBR1, GOLGA5, MPC1, ITGB6, VSTM4, D17H6S56E-5, KCNJ2, KCNJ3, ST3GAL3, SPAG9, CD74, SREBF1, ACBD5, H2-EB1, LINGO3, ACE, CACNA2D1, TMEM176B, H2-AA, MPEG1, APLNR, ITGA6, CYB561, SCN4B, NFE2L1, TNFRSF21, H2-AB1	147	6955	22680	0.84297	1	1	0.933908
GOTERM_CC_DIRECT	GO:0016021~integral component of membrane	38	25.6757	0.986228	SLC46A3, NRP2, ANKLE2, TFRC, H2-Q8, SLC44A2, SLC41A3, GPR22, SLC38A10, CLCN3, HSD11B1, LMBR1, GOLGA5, MPC1, ITGB6, VSTM4, D17H6S56E-5, KCNJ2, KCNJ3, ST3GAL3, SPAG9, CD74, SREBF1, ACBD5, H2-EB1, LINGO3, ACE, CACNA2D1, TMEM176B, H2-AA, MPEG1, APLNR, ITGA6, CYB561, SCN4B, NFE2L1, TNFRSF21, H2-AB1	140	6878	19662	0.775927	1	1	0.995652
Annotation Cluster 24	Enrichment Score: 0.29842679848708475
Category	Term	Count	%	PValue	Genes	List Total	Pop Hits	Pop Total	Fold Enrichment	Bonferroni	Benjamini	FDR
UP_KEYWORDS	Endoplasmic reticulum	9	6.08108	0.313055	HSD11B1, SREBF1, SYNCRIP, ANKLE2, H6PD, SGK1, PTGDS, SQSTM1, NFE2L1	147	997	22680	1.39275	1	1	0.932039
GOTERM_CC_DIRECT	GO:0005783~endoplasmic reticulum	11	7.43243	0.460708	HSD11B1, SREBF1, SYNCRIP, CD74, ANKLE2, H6PD, COL4A3, SGK1, PTGDS, SQSTM1, NFE2L1	140	1323	19662	1.1677	1	1	0.995652
GOTERM_CC_DIRECT	GO:0005789~endoplasmic reticulum membrane	4	2.7027	0.882417	HSD11B1, SREBF1, SGK1, NFE2L1	140	710	19662	0.791227	1	1	0.995652
Annotation Cluster 25	Enrichment Score: 0.29101613350559224
Category	Term	Count	%	PValue	Genes	List Total	Pop Hits	Pop Total	Fold Enrichment	Bonferroni	Benjamini	FDR
INTERPRO	IPR000210:BTB/POZ-like	3	2.02703	0.461135	IVNS1ABP, BCL6B, RHOBTB1	145	222	20594	1.91929	1	1	1
INTERPRO	IPR011333:BTB/POZ fold	3	2.02703	0.484037	IVNS1ABP, BCL6B, RHOBTB1	145	232	20594	1.83656	1	1	1
SMART	SM00225:BTB	3	2.02703	0.60013	IVNS1ABP, BCL6B, RHOBTB1	97	218	10425	1.479	1	1	1
Annotation Cluster 26	Enrichment Score: 0.18859154433186026
Category	Term	Count	%	PValue	Genes	List Total	Pop Hits	Pop Total	Fold Enrichment	Bonferroni	Benjamini	FDR
UP_KEYWORDS	Extracellular matrix	3	2.02703	0.447879	COL4A3, ANGPTL4, ADAMTS10	147	235	22680	1.9696	1	1	0.932039
GOTERM_CC_DIRECT	GO:0005578~proteinaceous extracellular matrix	3	2.02703	0.657062	COL4A3, ANGPTL4, ADAMTS10	140	316	19662	1.33332	1	1	0.995652
UP_KEYWORDS	Secreted	8	5.40541	0.923547	NPPB, ACE, COL4A3, CPXM1, ANGPTL4, VSTM4, PTGDS, ADAMTS10	147	1685	22680	0.732514	1	1	0.932039
Annotation Cluster 27	Enrichment Score: 0.03404993142926065
Category	Term	Count	%	PValue	Genes	List Total	Pop Hits	Pop Total	Fold Enrichment	Bonferroni	Benjamini	FDR
GOTERM_CC_DIRECT	GO:0005615~extracellular space	8	5.40541	0.914426	NPPB, ACTA1, ACE, TFRC, NOS2, CPXM1, ANGPTL4, PTGDS	140	1504	19662	0.747036	1	1	0.995652
UP_KEYWORDS	Secreted	8	5.40541	0.923547	NPPB, ACE, COL4A3, CPXM1, ANGPTL4, VSTM4, PTGDS, ADAMTS10	147	1685	22680	0.732514	1	1	0.932039
GOTERM_CC_DIRECT	GO:0005576~extracellular region	9	6.08108	0.935929	NPPB, ACE, TFRC, COL4A3, CPXM1, ANGPTL4, VSTM4, PTGDS, ADAMTS10	140	1753	19662	0.721041	1	1	0.995652
Annotation Cluster 28	Enrichment Score: 0.029974972812966363
Category	Term	Count	%	PValue	Genes	List Total	Pop Hits	Pop Total	Fold Enrichment	Bonferroni	Benjamini	FDR
INTERPRO	IPR015880:Zinc finger, C2H2-like	4	2.7027	0.8671	ZFP644, RNF114, BCL6B, ZFP692	145	693	20594	0.819784	1	1	1
INTERPRO	IPR013087:Zinc finger C2H2-type/integrase DNA-binding domain	3	2.02703	0.94505	ZFP644, BCL6B, ZFP692	145	652	20594	0.653501	1	1	1
SMART	SM00355:ZnF_C2H2	4	2.7027	0.958689	ZFP644, RNF114, BCL6B, ZFP692	97	693	10425	0.620342	1	1	1
INTERPRO	IPR007087:Zinc finger, C2H2	3	2.02703	0.965825	ZFP644, BCL6B, ZFP692	145	731	20594	0.582877	1	1	1

## Sheet: b) Ingenuity Pathways
Table S7b. Summary of IPA Pathway Analyses in GF Mice following IHH Treatment
b) Ingenuity Canonical Pathways:
Ingenuity Canonical Pathways	p-value	Ratio	z-score	Molecules
Regulation of Actin-based Motility by Rho	0.000229087	0.0833	-1	ACTA1,ACTR3,FNBP1,ITGA6,MPRIP,RHOBTB1
Integrin Signaling	0.00057544	0.0516	-1.633	ACTA1,ACTR3,ARHGAP26,FNBP1,ITGA6,MPRIP,RAPGEF1,RHOBTB1
HGF Signaling	0.00144544	0.0588	-1.342	CCND1,CDKN1A,GAB1,ITGA6,RAPGEF1,STAT3
Circadian Rhythm Signaling	0.0025704	0.13		CLOCK,PER2,PER3
Antigen Presentation Pathway	0.0025704	0.13		CD74,HLA-DQA1,HLA-DQB1
Systemic Lupus Erythematosus In T Cell Signaling Pathway	0.00389045	0.0424	-1.89	AKT1S1,FNBP1,HLA-DQA1,HLA-DQB1,NOS2,RHOBTB1,STAT3
Cdc42 Signaling	0.00588844	0.0526		ACTR3,HLA-DQA1,HLA-DQB1,ITGA6,MPRIP
Actin Nucleation by ARP-WASP Complex	0.00660693	0.0645		ACTR3,FNBP1,ITGA6,RHOBTB1
Insulin Receptor Signaling	0.01	0.0463	-1	GAB1,PRKAR1A,RAPGEF1,SGK1,TRIP10
MSP-RON Signaling In Macrophages Pathway	0.0123027	0.0541	2	HLA-DQA1,HLA-DQB1,NOS2,STAT3
Tec Kinase Signaling	0.0165959	0.0407		ACTA1,FNBP1,ITGA6,RHOBTB1,STAT3
Endocannabinoid Cancer Inhibition Pathway	0.0165959	0.0407	1.342	AKT1S1,CCND1,CDKN1A,NOS2,PRKAR1A
Netrin Signaling	0.0169824	0.0667		ABLIM3,CACNA2D1,PRKAR1A
B Cell Development	0.0177828	0.118		HLA-DQA1,HLA-DQB1
GADD45 Signaling	0.0194984	0.111		CCND1,CDKN1A
RhoA Signaling	0.020893	0.046		ACTA1,ACTR3,MPRIP,NRP2
T Helper Cell Differentiation	0.0213796	0.0612		HLA-DQA1,HLA-DQB1,STAT3
Ethanol Degradation II	0.0218776	0.105		ADH1C,ALDH1A1
RhoGDI Signaling	0.0234423	0.0373		ACTA1,ACTR3,FNBP1,ITGA6,RHOBTB1
Estrogen-mediated S-phase Entry	0.0239883	0.1		CCND1,CDKN1A
Retinoate Biosynthesis I	0.0239883	0.1		ADH1C,ALDH1A1
Noradrenaline and Adrenaline Degradation	0.0239883	0.1		ADH1C,ALDH1A1
Endocannabinoid Developing Neuron Pathway	0.0281838	0.0421		AKT1S1,CCND1,PRKAR1A,STAT3
Autoimmune Thyroid Disease Signaling	0.0288403	0.0909		HLA-DQA1,HLA-DQB1
Semaphorin Neuronal Repulsive Signaling Pathway	0.030903	0.0408	-1	ITGA6,MPRIP,NRP2,PRKAR1A
Allograft Rejection Signaling	0.030903	0.087		HLA-DQA1,HLA-DQB1
Molecular Mechanisms of Cancer	0.0323594	0.0261		CCND1,CDKN1A,FNBP1,GAB1,ITGA6,PRKAR1A,RAPGEF1,RHOBTB1
Pentose Phosphate Pathway (Oxidative Branch)	0.0363078	0.333		H6PD
PXR/RXR Activation	0.0363078	0.05		ALAS1,ALDH1A1,PRKAR1A
Graft-versus-Host Disease Signaling	0.0389045	0.0769		HLA-DQA1,HLA-DQB1
Hepatic Fibrosis Signaling Pathway	0.0398107	0.0251	-1.134	CCND1,CEBPB,FNBP1,ITGA6,PRKAR1A,RHOBTB1,STAT3,TFRC
ILK Signaling	0.0398107	0.0323		ACTA1,CCND1,FNBP1,NOS2,RHOBTB1
Colorectal Cancer Metastasis Signaling	0.040738	0.0288	-0.447	CCND1,FNBP1,NOS2,PRKAR1A,RHOBTB1,STAT3
Renal Cell Carcinoma Signaling	0.040738	0.0476		EGLN3,GAB1,RAPGEF1
JAK/Stat Signaling	0.040738	0.0476		CDKN1A,CEBPB,STAT3
Adipogenesis pathway	0.0416869	0.037		CEBPB,CLOCK,PER2,SREBF1
Cyclins and Cell Cycle Regulation	0.0436516	0.0462		CCND1,CDKN1A,WEE1
Tetrapyrrole Biosynthesis II	0.047863	0.25		ALAS1
NAD Phosphorylation and Dephosphorylation	0.047863	0.25		NADK2
Pentose Phosphate Pathway	0.047863	0.25		H6PD
Serotonin Degradation	0.047863	0.069		ADH1C,ALDH1A1
BEX2 Signaling Pathway	0.0512861	0.0435		CCND1,CDKN1A,STAT3
ATM Signaling	0.0524807	0.0429		CDKN1A,HERC2,TLK2
Axonal Guidance Signaling	0.0562341	0.0234		ABLIM3,ACE,ACTR3,ADAMTS10,HERC2,ITGA6,NRP2,PRKAR1A
Mechanisms of Viral Exit from Host Cells	0.057544	0.0625		ACTA1,TSG101
Citrulline-Nitric Oxide Cycle	0.0588844	0.2		NOS2
OX40 Signaling Pathway	0.060256	0.0606		HLA-DQA1,HLA-DQB1
Glioblastoma Multiforme Signaling	0.060256	0.0328		CCND1,CDKN1A,FNBP1,RHOBTB1
Germ Cell-Sertoli Cell Junction Signaling	0.0660693	0.0317		ACTA1,FNBP1,ITGA6,RHOBTB1
FAK Signaling	0.0724436	0.0375		ACTA1,ARHGAP26,ITGA6
Endocannabinoid Neuronal Synapse Pathway	0.0724436	0.0375		CACNA2D1,KCNJ3,PRKAR1A
Cell Cycle: G2/M DNA Damage Checkpoint Regulation	0.074131	0.0541		CDKN1A,WEE1
Signaling by Rho Family GTPases	0.0758578	0.0267		ACTA1,ACTR3,FNBP1,ITGA6,RHOBTB1
MIF Regulation of Innate Immunity	0.0776247	0.0526		CD74,NOS2
Cellular Effects of Sildenafil (Viagra)	0.0776247	0.0366		ACTA1,MPRIP,PRKAR1A
Apelin Pancreas Signaling Pathway	0.0776247	0.0526		APLNR,PRKAR1A
CDK5 Signaling	0.0794328	0.0361		CABLES1,ITGA6,PRKAR1A
Semaphorin Signaling in Neurons	0.0812831	0.0513		FNBP1,RHOBTB1
Role of CHK Proteins in Cell Cycle Checkpoint Control	0.0812831	0.0513		CDKN1A,TLK2
Heme Biosynthesis II	0.0812831	0.143		ALAS1
MSP-RON Signaling Pathway	0.0851138	0.05		ACTA1,NOS2
Sertoli Cell-Sertoli Cell Junction Signaling	0.0851138	0.0292		ACTA1,ITGA6,NOS2,PRKAR1A
Type I Diabetes Mellitus Signaling	0.0870964	0.0349		HLA-DQA1,HLA-DQB1,NOS2
G Beta Gamma Signaling	0.0870964	0.0349		CACNA2D1,KCNJ3,PRKAR1A
Melanoma Signaling	0.0870964	0.0488		CCND1,CDKN1A
Phagosome Formation	0.0891251	0.0345		FNBP1,ITGA6,RHOBTB1
Gαs Signaling	0.0912011	0.0341		ADD3,PRKAR1A,RGS2
Th1 Pathway	0.0912011	0.0341		HLA-DQA1,HLA-DQB1,STAT3
CD28 Signaling in T Helper Cells	0.0954993	0.0333		ACTR3,HLA-DQA1,HLA-DQB1
Unfolded protein response	0.1	0.0455		CEBPB,SREBF1
Calcium Signaling	0.1	0.0276		ACTA1,CACNA2D1,PRKAR1A,TNNT2
Pancreatic Adenocarcinoma Signaling	0.103039	0.0323		CCND1,CDKN1A,STAT3
Prostanoid Biosynthesis	0.103992	0.111		PTGDS
Ephrin Receptor Signaling	0.104954	0.027		ACTR3,ITGA6,RAPGEF1,STAT3
Calcium-induced T Lymphocyte Apoptosis	0.106905	0.0435		HLA-DQA1,HLA-DQB1
Clathrin-mediated Endocytosis Signaling	0.108893	0.0267		ACTA1,ACTR3,TFRC,TSG101
Senescence Pathway	0.109901	0.0239	1.342	CCND1,CDKN1A,CEBPB,DMTF1,SQSTM1
White Adipose Tissue Browning Pathway	0.110917	0.0312		CACNA2D1,CEBPB,PRKAR1A
Remodeling of Epithelial Adherens Junctions	0.11508	0.0417		ACTA1,ACTR3
Renin-Angiotensin Signaling	0.115878	0.0306		ACE,PRKAR1A,STAT3
Androgen Signaling	0.115878	0.0306		CACNA2D1,CCND1,PRKAR1A
Hereditary Breast Cancer Signaling	0.115878	0.0306		CCND1,CDKN1A,WEE1
Gαi Signaling	0.115878	0.0306		APLNR,PRKAR1A,STAT3
ERK/MAPK Signaling	0.125026	0.0253		ITGA6,PRKAR1A,RAPGEF1,STAT3
Histamine Degradation	0.125893	0.0909		ALDH1A1
mTOR Signaling	0.127057	0.0252		AKT1S1,DDIT4,FNBP1,RHOBTB1
ErbB2-ErbB3 Signaling	0.127057	0.0392		CCND1,STAT3
PKCθ Signaling in T Lymphocytes	0.129122	0.0291		CACNA2D1,HLA-DQA1,HLA-DQB1
Oxidative Ethanol Degradation III	0.136144	0.0833		ALDH1A1
PI3K/AKT Signaling	0.138038	0.0244		CCND1,CDKN1A,GAB1,ITGA6
Glioma Invasiveness Signaling	0.138995	0.037		FNBP1,RHOBTB1
MSP-RON Signaling In Cancer Cells Pathway	0.142889	0.0278		CCND1,ITGA6,STAT3
Corticotropin Releasing Hormone Signaling	0.145881	0.0275		CACNA2D1,NOS2,PRKAR1A
HIF1α Signaling	0.146893	0.0238	0	CDKN1A,EGLN3,NOS2,STAT3
Leptin Signaling in Obesity	0.146893	0.0357		PRKAR1A,STAT3
Superpathway of Citrulline Metabolism	0.146893	0.0769		NOS2
Putrescine Degradation III	0.146893	0.0769		ALDH1A1
Fatty Acid α-oxidation	0.146893	0.0769		ALDH1A1
Regulation of Cellular Mechanics by Calpain Protease	0.146893	0.0357		CCND1,ITGA6
FAT10 Signaling Pathway	0.146893	0.0769		SQSTM1
Cell Cycle: G1/S Checkpoint Regulation	0.152055	0.0351		CCND1,CDKN1A
AMPK Signaling	0.15417	0.0234		AKT1S1,CCND1,CDKN1A,PRKAR1A
T Cell Exhaustion Signaling Pathway	0.15417	0.0268		HLA-DQA1,HLA-DQB1,STAT3
Actin Cytoskeleton Signaling	0.155955	0.0233		ACTA1,ACTR3,ITGA6,MPRIP
Caveolar-mediated Endocytosis Signaling	0.155955	0.0345		ACTA1,ITGA6
cAMP-mediated signaling	0.155955	0.0233	-1	APLNR,PRKAR1A,RGS2,STAT3
ERK5 Signaling	0.164059	0.0333		GAB1,SGK1
GM-CSF Signaling	0.164059	0.0333		CCND1,STAT3
Role of JAK1, JAK2 and TYK2 in Interferon Signaling	0.167109	0.0667		STAT3
Dopamine Degradation	0.167109	0.0667		ALDH1A1
Ethanol Degradation IV	0.167109	0.0667		ALDH1A1
Altered T Cell and B Cell Signaling in Rheumatoid Arthritis	0.169044	0.0328		HLA-DQA1,HLA-DQB1
Neuroprotective Role of THOP1 in Alzheimer's Disease	0.169044	0.0328		ACE,PRKAR1A
Dopamine-DARPP32 Feedback in cAMP Signaling	0.169044	0.0256		KCNJ2,KCNJ3,PRKAR1A
IL-4 Signaling	0.169044	0.0328		HLA-DQA1,HLA-DQB1
Coronavirus Pathogenesis Pathway	0.169044	0.0256		ACE,CCND1,STAT3
Osteoarthritis Pathway	0.174181	0.0222		CEBPB,DDIT4,ITGA6,NOS2
PTEN Signaling	0.174985	0.0252		CCND1,CDKN1A,ITGA6
IL-15 Signaling	0.177011	0.0317		AKT1S1,STAT3
Tryptophan Degradation X (Mammalian, via Tryptamine)	0.177011	0.0625		ALDH1A1
Epithelial Adherens Junction Signaling	0.177828	0.025		ACTA1,ACTR3,RAPGEF1
Aryl Hydrocarbon Receptor Signaling	0.181134	0.0248		ALDH1A1,CCND1,CDKN1A
DNA Methylation and Transcriptional Repression Signaling	0.187068	0.0588		MTA1
Phospholipase C Signaling	0.187068	0.0216		FNBP1,ITGA6,MPRIP,RHOBTB1
Apelin Muscle Signaling Pathway	0.187068	0.0588		APLNR
Estrogen Receptor Signaling	0.188799	0.0199	-0.447	CCND1,CDKN1A,MPRIP,PRKAR1A,RBFOX2
IL-3 Signaling	0.190108	0.0303		RAPGEF1,STAT3
Gαq Signaling	0.190108	0.0242		FNBP1,RGS2,RHOBTB1
Th1 and Th2 Activation Pathway	0.195884	0.0238		HLA-DQA1,HLA-DQB1,STAT3
Systemic Lupus Erythematosus In B Cell Signaling Pathway	0.200909	0.0209	-1	CCND1,GAB1,IFIT3,STAT3
Xenobiotic Metabolism PXR Signaling Pathway	0.202768	0.0234		ALDH1A1,NOS2,PRKAR1A
Prolactin Signaling	0.204174	0.029		CEBPB,STAT3
HER-2 Signaling in Breast Cancer	0.204174	0.029		CCND1,CDKN1A
FGF Signaling	0.204174	0.029		GAB1,STAT3
Apelin Adipocyte Signaling Pathway	0.204174	0.029		APLNR,PRKAR1A
Synaptogenesis Signaling Pathway	0.206063	0.0207		ACTR3,CACNA2D1,PRKAR1A,RAPGEF1
IL-17 Signaling	0.212814	0.0282		CEBPB,NOS2
VDR/RXR Activation	0.21677	0.0278		CDKN1A,CEBPB
GPCR-Mediated Nutrient Sensing in Enteroendocrine Cells	0.21677	0.0278		CACNA2D1,PRKAR1A
PD-1, PD-L1 cancer immunotherapy pathway	0.21677	0.0278		HLA-DQA1,HLA-DQB1
α-Adrenergic Signaling	0.225944	0.027		PHKA2,PRKAR1A
Bladder Cancer Signaling	0.225944	0.027		CCND1,CDKN1A
Apelin Cardiac Fibroblast Signaling Pathway	0.225944	0.0476		APLNR
Prostate Cancer Signaling	0.234963	0.0263		CCND1,CDKN1A
IL-22 Signaling	0.236048	0.0455		STAT3
Apelin Liver Signaling Pathway	0.236048	0.0455		APLNR
Fcγ Receptor-mediated Phagocytosis in Macrophages and Monocytes	0.238781	0.026		ACTA1,ACTR3
Acute Myeloid Leukemia Signaling	0.243781	0.0256		CCND1,STAT3
Sirtuin Signaling Pathway	0.244906	0.0192	0	CLOCK,NOS2,SREBF1,STAT3
Virus Entry via Endocytic Pathways	0.247742	0.0253		ACTA1,TFRC
SAPK/JNK Signaling	0.247742	0.0253		GAB1,MINK1
Sumoylation Pathway	0.247742	0.0253		FNBP1,RHOBTB1
Role of JAK family kinases in IL-6-type Cytokine Signaling	0.254097	0.0417		STAT3
Phototransduction Pathway	0.254097	0.0417		PRKAR1A
Tumor Microenvironment Pathway	0.25704	0.0207		CCND1,NOS2,STAT3
G-Protein Coupled Receptor Signaling	0.258226	0.0188		APLNR,PRKAR1A,RGS2,STAT3
p53 Signaling	0.261818	0.0244		CCND1,CDKN1A
Paxillin Signaling	0.261818	0.0244		ACTA1,ITGA6
Sonic Hedgehog Signaling	0.263027	0.04		PRKAR1A
iCOS-iCOSL Signaling in T Helper Cells	0.266073	0.0241		HLA-DQA1,HLA-DQB1
Production of Nitric Oxide and Reactive Oxygen Species in Macrophages	0.267301	0.0203		FNBP1,NOS2,RHOBTB1
Chronic Myeloid Leukemia Signaling	0.271019	0.0238		CCND1,CDKN1A
Sphingosine-1-phosphate Signaling	0.271019	0.0238		FNBP1,RHOBTB1
IL-9 Signaling	0.27227	0.0385		STAT3
nNOS Signaling in Skeletal Muscle Cells	0.27227	0.0385		CACNA2D1
Coronavirus Replication Pathway	0.28119	0.037		ACE
Thrombin Signaling	0.283139	0.0196		FNBP1,MPRIP,RHOBTB1
Interferon Signaling	0.289734	0.0357		IFIT3
Gustation Pathway	0.293089	0.0225		CACNA2D1,PRKAR1A
Cell Cycle Regulation by BTG Family Proteins	0.297852	0.0345		CCND1
Triacylglycerol Biosynthesis	0.297852	0.0345		LPIN3
Neuroinflammation Signaling Pathway	0.299226	0.0175	-1	HLA-DQA1,HLA-DQB1,KCNJ3,NOS2
Reelin Signaling in Neurons	0.301995	0.022		ACTR3,RAPGEF1
Glioma Signaling	0.301995	0.022		CCND1,CDKN1A
RAR Activation	0.302691	0.0189		ADH1C,ALDH1A1,PRKAR1A
MIF-mediated Glucocorticoid Regulation	0.306902	0.0333		CD74
Role of JAK2 in Hormone-like Cytokine Signaling	0.306902	0.0333		STAT3
IGF-1 Signaling	0.306902	0.0217		PRKAR1A,STAT3
14-3-3-mediated Signaling	0.311172	0.0215		AKT1S1,SRPK2
BAG2 Signaling Pathway	0.314775	0.0323		CDKN1A
Role of NANOG in Mammalian Embryonic Stem Cell Pluripotency	0.316228	0.0213		GAB1,STAT3
LXR/RXR Activation	0.31989	0.0211		NOS2,SREBF1
Cholecystokinin/Gastrin-mediated Signaling	0.31989	0.0211		FNBP1,RHOBTB1
EIF2 Signaling	0.322849	0.0182		ACTA1,CCND1,SREBF1
Transcriptional Regulatory Network in Embryonic Stem Cells	0.32434	0.0312		STAT3
Rac Signaling	0.328852	0.0206		ACTR3,ITGA6
Th2 Pathway	0.328852	0.0206		HLA-DQA1,HLA-DQB1
IL-8 Signaling	0.33037	0.018		CCND1,FNBP1,RHOBTB1
IL-17A Signaling in Fibroblasts	0.339625	0.0294		CEBPB
LPS/IL-1 Mediated Inhibition of RXR Function	0.345939	0.0174		ALAS1,ALDH1A1,SREBF1
Insulin Secretion Signaling Pathway	0.345939	0.0174		CLCN3,PRKAR1A,STAT3
Breast Cancer Regulation by Stathmin1	0.348337	0.0152	-0.816	APLNR,CCND1,GPR22,PRKAR1A,STAT3,TSG101
Autophagy	0.348337	0.0286		SQSTM1
Opioid Signaling Pathway	0.349945	0.0173		CACNA2D1,KCNJ3,PRKAR1A
Iron homeostasis signaling pathway	0.350752	0.0196		STAT3,TFRC
IL-12 Signaling and Production in Macrophages	0.355631	0.0194		CEBPB,NOS2
Oncostatin M Signaling	0.355631	0.0278		STAT3
IL-23 Signaling Pathway	0.355631	0.0278		STAT3
Cardiac Hypertrophy Signaling	0.365595	0.0169		FNBP1,PRKAR1A,RHOBTB1
Role of Macrophages, Fibroblasts and Endothelial Cells in Rheumatoid Arthritis	0.368129	0.0158		CCND1,CEBPB,NOS2,STAT3
Glucocorticoid Receptor Signaling	0.375837	0.0151		CDKN1A,NOS2,SGK1,STAT3,TSG101
PFKFB4 Signaling Pathway	0.379315	0.0256		PRKAR1A
Relaxin Signaling	0.386367	0.0182		NOS2,PRKAR1A
IL-6 Signaling	0.395367	0.0179		CEBPB,STAT3
Dendritic Cell Maturation	0.399025	0.0177		HLA-DQA1,HLA-DQB1
Amyloid Processing	0.400867	0.0238		PRKAR1A
FAT10 Cancer Signaling Pathway	0.400867	0.0238		STAT3
Ovarian Cancer Signaling	0.402717	0.0175		CCND1,PRKAR1A
Type II Diabetes Mellitus Signaling	0.408319	0.0174		CACNA2D1,CEBPB
iNOS Signaling	0.409261	0.0233		NOS2
SPINK1 General Cancer Pathway	0.409261	0.0233		STAT3
CNTF Signaling	0.415911	0.0227		STAT3
GPCR-Mediated Integration of Enteroendocrine Signaling Exemplified by an L Cell	0.422669	0.0222		PRKAR1A
FcγRIIB Signaling in B Lymphocytes	0.429536	0.0217		CACNA2D1
Mitotic Roles of Polo-Like Kinase	0.429536	0.0217		WEE1
HOTAIR Regulatory Pathway	0.432514	0.0165		CDKN1A,STAT3
Synaptic Long Term Depression	0.436516	0.0164		CACNA2D1,NOS2
Tight Junction Signaling	0.436516	0.0164		ACTA1,PRKAR1A
Myc Mediated Apoptosis Signaling	0.436516	0.0213		PRKAR1A
STAT3 Pathway	0.436516	0.0164		CDKN1A,STAT3
Pyridoxal 5'-phosphate Salvage Pathway	0.443609	0.0208		SGK1
Role of NFAT in Regulation of the Immune Response	0.444631	0.0161		HLA-DQA1,HLA-DQB1
CXCR4 Signaling	0.448745	0.016		FNBP1,RHOBTB1
Role of BRCA1 in DNA Damage Response	0.450817	0.0204		CDKN1A
Role of IL-17A in Arthritis	0.450817	0.0204		NOS2
HMGB1 Signaling	0.457088	0.0157		FNBP1,RHOBTB1
EGF Signaling	0.457088	0.02		STAT3
GABA Receptor Signaling	0.457088	0.02		CACNA2D1
GNRH Signaling	0.462381	0.0156		CACNA2D1,PRKAR1A
Agranulocyte Adhesion and Diapedesis	0.462381	0.0156		ACTA1,ITGA6
Endometrial Cancer Signaling	0.464515	0.0196		CCND1
Eicosanoid Signaling	0.464515	0.0196		PTGDS
Thrombopoietin Signaling	0.469894	0.0192		STAT3
Agrin Interactions at Neuromuscular Junction	0.469894	0.0192		ACTA1
Xenobiotic Metabolism CAR Signaling Pathway	0.469894	0.0154		ALDH1A1,NOS2
Role of JAK1 and JAK3 in γc Cytokine Signaling	0.477529	0.0189		STAT3
Endothelin-1 Signaling	0.480839	0.015		GAB1,NOS2
Crosstalk between Dendritic Cells and Natural Killer Cells	0.483059	0.0185		ACTA1
Th17 Activation Pathway	0.483059	0.0185		STAT3
CD40 Signaling	0.489779	0.0182		STAT3
Melatonin Signaling	0.489779	0.0182		PRKAR1A
Growth Hormone Signaling	0.489779	0.0182		STAT3
Gap Junction Signaling	0.501187	0.0145		ACTA1,PRKAR1A
TREM1 Signaling	0.502343	0.0175		STAT3
Antiproliferative Role of Somatostatin Receptor 2	0.502343	0.0175		CDKN1A
Estrogen-Dependent Breast Cancer Signaling	0.502343	0.0175		CCND1
Dopamine Receptor Signaling	0.508159	0.0172		PRKAR1A
FLT3 Signaling in Hematopoietic Progenitor Cells	0.514044	0.0169		STAT3
Small Cell Lung Cancer Signaling	0.519996	0.0167		CCND1
Non-Small Cell Lung Cancer Signaling	0.519996	0.0167		CCND1
IL-17A Signaling in Airway Cells	0.519996	0.0167		STAT3
GDNF Family Ligand-Receptor Interactions	0.519996	0.0167		GAB1
Salvage Pathways of Pyrimidine Ribonucleotides	0.519996	0.0167		SGK1
Chemokine Signaling	0.519996	0.0167		MPRIP
IL-7 Signaling Pathway	0.519996	0.0167		CCND1
IL-10 Signaling	0.526017	0.0164		STAT3
Acute Phase Response Signaling	0.530884	0.0137		CEBPB,STAT3
NRF2-mediated Oxidative Stress Response	0.534564	0.0136		ACTA1,SQSTM1
Adrenomedullin signaling pathway	0.534564	0.0136		CEBPB,PRKAR1A
Neurotrophin/TRK Signaling	0.537032	0.0159		GAB1
Xenobiotic Metabolism AHR Signaling Pathway	0.537032	0.0159		ALDH1A1
CCR5 Signaling in Macrophages	0.54325	0.0156		CACNA2D1
PPARα/RXRα Activation	0.549541	0.0132		CLOCK,PRKAR1A
NF-κB Activation by Viruses	0.554626	0.0152		ITGA6
Regulation of the Epithelial-Mesenchymal Transition Pathway	0.563638	0.0129		GAB1,STAT3
Neuropathic Pain Signaling In Dorsal Horn Neurons	0.570164	0.0145		PRKAR1A
PDGF Signaling	0.570164	0.0145		STAT3
Regulation Of The Epithelial Mesenchymal Transition By Growth Factors Pathway	0.571479	0.0127		GAB1,STAT3
Thyroid Cancer Signaling	0.57544	0.0143		CCND1
VEGF Family Ligand-Receptor Interactions	0.57544	0.0143		NRP2
Hepatic Cholestasis	0.580764	0.0125		PRKAR1A,SREBF1
TR/RXR Activation	0.591562	0.0137		SREBF1
Melanocyte Development and Pigmentation Signaling	0.591562	0.0137		PRKAR1A
BMP signaling pathway	0.591562	0.0137		PRKAR1A
Apelin Cardiomyocyte Signaling Pathway	0.601174	0.0133		APLNR
Death Receptor Signaling	0.605341	0.0132		ACTA1
VEGF Signaling	0.605341	0.0132		ACTA1
Airway Pathology in Chronic Obstructive Pulmonary Disease	0.615177	0.0128		PTGDS
IL-1 Signaling	0.619441	0.0127		PRKAR1A
Nitric Oxide Signaling in the Cardiovascular System	0.63387	0.0122		PRKAR1A
Neuregulin Signaling	1	0.0119		ITGA6
Leukocyte Extravasation Signaling	1	0.00704		ACTA1
Synaptic Long Term Potentiation	1	0.012		PRKAR1A
Fc Epsilon RI Signaling	1	0.0112		GAB1
Huntington's Disease Signaling	1	0.00575		SGK1
FXR/RXR Activation	1	0.0104		SREBF1
Erythropoietin Signaling	1	0.00752		CCND1
Role of PKR in Interferon Induction and Antiviral Response	1	0.0106		STAT3
fMLP Signaling in Neutrophils	1	0.0102		ACTR3
CCR3 Signaling in Eosinophils	1	0.0105		MPRIP
Factors Promoting Cardiogenesis in Vertebrates	1	0.00847		CCND1
Aldosterone Signaling in Epithelial Cells	1	0.01		SGK1
CREB Signaling in Neurons	1	0.0102	1	APLNR,CACNA2D1,GPR22,PRKAR1A
PAK Signaling	1	0.0119		ITGA6
Protein Kinase A Signaling	1	0.0112		ADD3,PHKA2,PRKAR1A
Regulation of eIF4 and p70S6K Signaling	1	0.00775		ITGA6
Role of NFAT in Cardiac Hypertrophy	1	0.012		CACNA2D1,PRKAR1A
P2Y Purigenic Receptor Signaling Pathway	1	0.0102		PRKAR1A
Role of Tissue Factor in Cancer	1	0.0108		ITGA6
NGF Signaling	1	0.0111		GAB1
Telomerase Signaling	1	0.0111		CDKN1A
Mouse Embryonic Stem Cell Pluripotency	1	0.0116		STAT3
eNOS Signaling	1	0.0084		PRKAR1A
D-myo-inositol-5-phosphate Metabolism	1	0.0103		PALD1
D-myo-inositol (1,4,5,6)-Tetrakisphosphate Biosynthesis	1	0.011		PALD1
Superpathway of Inositol Phosphate Compounds	1	0.00794		PALD1
D-myo-inositol (3,4,5,6)-tetrakisphosphate Biosynthesis	1	0.011		PALD1
3-phosphoinositide Degradation	1	0.00962		PALD1
3-phosphoinositide Biosynthesis	1	0.00952		PALD1
Sperm Motility	1	0.00633		PRKAR1A
Cardiac β-adrenergic Signaling	1	0.0103		PRKAR1A
Xenobiotic Metabolism Signaling	1	0.00952		ALDH1A1,NOS2
B Cell Receptor Signaling	1	0.0073		GAB1
Wnt/β-catenin Signaling	1	0.00735		CCND1
NF-κB Signaling	1	0.00662		TAB3
Phagosome Maturation	1	0.0115		TSG101
Apelin Endothelial Signaling Pathway	1	0.0101		APLNR
Cardiac Hypertrophy Signaling (Enhanced)	1	0.0102		ACE,ITGA6,PRKAR1A,STAT3
Inhibition of ARE-Mediated mRNA Degradation Pathway	1	0.0119		PRKAR1A
